# Supplementary material for: Crystal structure of (1S,2S,5R)-5-acetyl­amino-4-oxo-2,3-diphenyl-1,3-thia­zinan-1-ium-1-olate
Source: Acta Crystallogr E Crystallogr Commun. 2017 Sep 5;73(Pt 10):1417–20. doi: 10.1107/S2056989017012488 (PMC5730286; doi:10.1107/S2056989017012488)
Supplement: Supplementary file 1 [file e-73-01417-sup1.cif]

##############################################################################
#                                                                            #
# This CIF contains the data in a paper accepted for publication in          #
# Acta Crystallographica Section E. It conforms to the requirements of       #
# Notes for Authors for Acta Crystallographica Section E, and has been       #
# peer reviewed under the auspices of the IUCr Commission on Journals.       #
#                                                                            #
# Full details of the Crystallographic Information File format               #
# are given in the paper "The Crystallographic Information File (CIF):       #
# a New Standard Archive File for Crystallography" by S. R. Hall, F. H.      #
# Allen and I. D. Brown [Acta Cryst. (1991), A47, 655-685].                  #
#                                                                            #
# The current version of the core CIF dictionary is obtainable from          #
# ftp://ftp.iucr.org/pub/cif_core.dic.                                       #
#                                                                            #
# Software is freely available for graphical display of the structure(s)     #
# in this CIF. For information consult the CIF software page                 #
# http://www.iucr.org/resources/cif/software.                                #
#                                                                            #
# This file may be used for bona fide research purposes within the           #
# scientific community so long as proper attribution is given to the journal # 
# article from which it was obtained.                                        #
#                                                                            #
##############################################################################
data_I
_audit_creation_method
;
Olex2 1.2
(compiled 2017.03.28 svn.r3405 for OlexSys, GUI svn.r5337)
;
_journal_date_recd_electronic     2017-08-04
_journal_date_accepted     2017-08-29
_journal_name_full     'Acta Crystallographica, Section E'
_journal_year     2017
_journal_volume     73
_journal_issue     10
_journal_page_first     1417
_journal_page_last     1420
_journal_paper_category     GO
_journal_paper_doi     10.1107/S2056989017012488
_journal_coeditor_code     ZS2387
_publ_contact_author_name     'Lee J. Silverberg'
_publ_contact_author_address
;
Pennsylvania State University, Schuylkill Campus
200 University Drive
Schuylkill Haven, Pa 17972
USA
;
_publ_contact_author_email     ljs43@psu.edu
_publ_contact_author_phone     '+1 570 385 6051'
_publ_section_title
;\
Crystal structure of
(1<i>S</i>,2<i>S</i>,5<i>R</i>)-5-acetylamino-4-oxo-2,3-diphenyl-1,3-\
thiazinan-1-ium-1-olate
;
_publ_section_title_footnote     .
loop_
    _publ_author_name
    _publ_author_footnote
    _publ_author_address
    'Yennawar, Hemant P.' .
;
Department of Biochemistry and Molecular Biology
Pennsylvania State University
University Park
PA 16802
USA
;
    'Noble, Duncan J.' .
;
Pennsylvania State University, Schuylkill Campus
200 University Drive
Schuylkill Haven, PA 17972
USA
;
    'Silverberg, Lee J.' .
;
Pennsylvania State University, Schuylkill Campus
200 University Drive
Schuylkill Haven, PA 17972
USA
;
_publ_section_synopsis
;
The crystal structure of the enantiopure sulfoxide of a
2,3,5,6-tetrahydro-1,3-thiazin-4-one exhibits a twisted half-chair pucker for
the thiazine ring. Intermolecular N---H ...O hydrogen-bonding interactions
form a two-dimensional layered structure lying parallel to (001).
;
_chemical_name_systematic
;\
(1<i>S</i>,2<i>S</i>,5<i>R</i>)-5-Acetylamino-4-oxo-2,3-diphenyl-1,3-\
thiazinan-1-ium-1-olate
;
_chemical_name_common
;
(1<i>S</i>,2<i>S</i>,5<i>R</i>)-5-(acetylamino)-4-oxo-2,3-diphenyl-1,3-\
thiazinan-1-ium-1-olate
;
_chemical_formula_moiety     'C18 H18 N2 O3 S'
_chemical_formula_sum     'C18 H18 N2 O3 S'
_chemical_formula_iupac     'C18 H18 N2 O3 S'
_chemical_formula_weight     342.40
_chemical_melting_point_gt     449
_chemical_melting_point_lt     452
_space_group_crystal_system     monoclinic
_space_group_name_H-M_alt     'P 21'
_space_group_name_Hall     'P 2yb'
loop_
    _space_group_symop_id
    _space_group_symop_operation_xyz
    1 'x, y, z'
    2 '-x, y+1/2, -z'
_cell_length_a     12.872(6)
_cell_length_b     10.139(5)
_cell_length_c     13.460(6)
_cell_angle_alpha     90.00
_cell_angle_beta     103.104(9)
_cell_angle_gamma     90.00
_cell_volume     1710.8(14)
_cell_formula_units_Z     4
_cell_measurement_reflns_used     7433
_cell_measurement_theta_min     2.493
_cell_measurement_theta_max     28.178
_cell_measurement_temperature     298(2)
_exptl_crystal_description     'block'
_exptl_crystal_colour     'colorless'
_exptl_crystal_size_max     0.23
_exptl_crystal_size_mid     0.20
_exptl_crystal_size_min     0.19
_exptl_crystal_density_diffrn     1.329
_exptl_crystal_density_meas     .
_exptl_crystal_density_method     'not measured'
_exptl_crystal_F_000     720
_exptl_absorpt_coefficient_mu     0.207
_exptl_absorpt_correction_type     multi-scan
_exptl_absorpt_process_details
;
(SADABS; Bruker, 2016)
;
_exptl_absorpt_correction_T_min     0.309
_exptl_absorpt_correction_T_max     0.900
_exptl_special_details
;
 The data collection nominally covered a full sphere of reciprocal space by
 a combination of 4 sets of \w scans each set at different \f and/or
 2\q angles and each scan (10 s exposure) covering -0.300\% degrees in \w.
 The crystal to detector distance was 5.82 cm.
;
_diffrn_ambient_temperature     298(2)
_diffrn_radiation_type     MoK\a
_diffrn_radiation_wavelength     0.71073
_diffrn_radiation_monochromator     'graphite'
_diffrn_measurement_device_type     'Bruker SCD area detector'
_diffrn_measurement_method     '\f and \w scans'
_diffrn_reflns_number     15296
_diffrn_reflns_av_R_equivalents     0.0311
_diffrn_reflns_theta_min     1.98
_diffrn_reflns_theta_max     28.23
_diffrn_reflns_theta_full     28.23
_diffrn_measured_fraction_theta_max     0.980
_diffrn_measured_fraction_theta_full     0.980
_diffrn_reflns_limit_h_min     -16
_diffrn_reflns_limit_h_max     17
_diffrn_reflns_limit_k_min     -13
_diffrn_reflns_limit_k_max     13
_diffrn_reflns_limit_l_min     -17
_diffrn_reflns_limit_l_max     17
_refine_special_details
;
 Refinement of F^2^ against ALL reflections.  The weighted R-factor wR and
 goodness of fit S are based on F^2^, conventional R-factors R are based
 on F, with F set to zero for negative F^2^. The threshold expression of
 F^2^ > 2sigma(F^2^) is used only for calculating R-factors(gt) etc. and is
 not relevant to the choice of reflections for refinement.  R-factors based
 on F^2^ are statistically about twice as large as those based on F, and R-
 factors based on ALL data will be even larger.
;
_reflns_number_total     8079
_reflns_number_gt     6949
_reflns_threshold_expression     'I>2\s(I)'
_refine_ls_structure_factor_coef     Fsqd
_refine_ls_matrix_type     full
_refine_ls_R_factor_all     0.0562
_refine_ls_R_factor_gt     0.0489
_refine_ls_wR_factor_gt     0.1204
_refine_ls_wR_factor_ref     0.1276
_refine_ls_goodness_of_fit_ref     1.024
_refine_ls_restrained_S_all     1.024
_refine_ls_number_reflns     8079
_refine_ls_number_parameters     443
_refine_ls_number_restraints     1
_refine_ls_hydrogen_treatment     mixed
_refine_ls_weighting_scheme     calc
_refine_ls_weighting_details
                 'calc w=1/[\s^2^(Fo^2^)+(0.0745P)^2^] where P=(Fo^2^+2Fc^2^)/3'
_atom_sites_solution_hydrogens     geom
_atom_sites_solution_primary     direct
_atom_sites_solution_secondary     difmap
_refine_ls_shift/su_max     0.001
_refine_ls_shift/su_mean     0.000
_refine_diff_density_max     0.367
_refine_diff_density_min     -0.266
_refine_ls_extinction_method     none
_refine_ls_abs_structure_details
;
Flack (1983), 4160 Friedel pairs
;
_refine_ls_abs_structure_Flack     0.07(6)
loop_
    _atom_type_symbol
    _atom_type_description
    _atom_type_scat_dispersion_real
    _atom_type_scat_dispersion_imag
    _atom_type_scat_source
    'C' 'C' 0.0033 0.0016
                         'International Tables Vol C Tables 4.2.6.8 and 6.1.1.4'
    'H' 'H' 0.0000 0.0000
                         'International Tables Vol C Tables 4.2.6.8 and 6.1.1.4'
    'N' 'N' 0.0061 0.0033
                         'International Tables Vol C Tables 4.2.6.8 and 6.1.1.4'
    'O' 'O' 0.0106 0.0060
                         'International Tables Vol C Tables 4.2.6.8 and 6.1.1.4'
    'S' 'S' 0.1246 0.1234
                         'International Tables Vol C Tables 4.2.6.8 and 6.1.1.4'
_computing_data_collection
;
SMART (Bruker, 2016)
;
_computing_cell_refinement
;
SAINT (Bruker, 2016)
;
_computing_data_reduction
;
SAINT (Bruker, 2016)
;
_computing_structure_solution
;
SHELXS97 (Sheldrick, 2008)
;
_computing_structure_refinement
;
SHELXL97 (Sheldrick, 2008)
;
_computing_molecular_graphics
;
OLEX2 (Dolomanov <i>et al.</i>,  2009)
;
_computing_publication_material
;
OLEX2 (Dolomanov <i>et al.</i>,  2009)
;
loop_
    _atom_site_type_symbol
    _atom_site_label
    _atom_site_fract_x
    _atom_site_fract_y
    _atom_site_fract_z
    _atom_site_U_iso_or_equiv
    _atom_site_adp_type
    _atom_site_calc_flag
    _atom_site_occupancy
    _atom_site_disorder_assembly
    _atom_site_disorder_group
    C C1A 0.79355(19) 0.2939(3) 0.48969(16) 0.0397(5) Uani d 1 . .
    H H1A 0.7893 0.2095 0.5241 0.048 Uiso calc 1 . .
    C C2A 0.86711(19) 0.3246(3) 0.33058(17) 0.0393(5) Uani d 1 . .
    C C3A 0.93950(18) 0.4386(2) 0.37719(15) 0.0344(5) Uani d 1 . .
    H H3A 1.0109 0.4009 0.4010 0.041 Uiso calc 1 . .
    C C4A 0.91189(19) 0.5047(2) 0.46957(15) 0.0356(5) Uani d 1 . .
    H H4AA 0.8426 0.5468 0.4499 0.043 Uiso calc 1 . .
    H H4AB 0.9645 0.5718 0.4964 0.043 Uiso calc 1 . .
    C C5A 0.69426(19) 0.3706(3) 0.49564(17) 0.0431(5) Uani d 1 . .
    C C6A 0.6572(2) 0.3596(4) 0.5857(2) 0.0598(8) Uani d 1 . .
    H H6A 0.6895 0.3011 0.6365 0.072 Uiso calc 1 . .
    C C7A 0.5723(3) 0.4365(5) 0.5981(2) 0.0759(11) Uani d 1 . .
    H H7A 0.5479 0.4297 0.6579 0.091 Uiso calc 1 . .
    C C8A 0.5243(3) 0.5217(5) 0.5243(3) 0.0763(10) Uani d 1 . .
    H H8A 0.4674 0.5728 0.5340 0.092 Uiso calc 1 . .
    C C9A 0.5592(2) 0.5335(4) 0.4343(2) 0.0636(8) Uani d 1 . .
    H H9A 0.5262 0.5926 0.3841 0.076 Uiso calc 1 . .
    C C10A 0.6433(2) 0.4567(3) 0.4200(2) 0.0497(6) Uani d 1 . .
    H H10A 0.6658 0.4627 0.3592 0.060 Uiso calc 1 . .
    C C11A 0.7454(2) 0.1476(2) 0.34101(17) 0.0398(5) Uani d 1 . .
    C C16A 0.7794(2) 0.0238(3) 0.3750(2) 0.0563(7) Uani d 1 . .
    H H16A 0.8400 0.0136 0.4273 0.068 Uiso calc 1 . .
    C C15A 0.7227(3) -0.0862(3) 0.3309(3) 0.0719(10) Uani d 1 . .
    H H15A 0.7447 -0.1701 0.3546 0.086 Uiso calc 1 . .
    C C14A 0.6350(3) -0.0716(4) 0.2531(3) 0.0709(10) Uani d 1 . .
    H H14A 0.5983 -0.1455 0.2228 0.085 Uiso calc 1 . .
    C C13A 0.6014(3) 0.0507(4) 0.2197(3) 0.0734(10) Uani d 1 . .
    H H13A 0.5411 0.0602 0.1671 0.088 Uiso calc 1 . .
    C C12A 0.6561(2) 0.1616(4) 0.2634(2) 0.0588(7) Uani d 1 . .
    H H12A 0.6325 0.2453 0.2403 0.071 Uiso calc 1 . .
    C C17A 0.8618(2) 0.5983(3) 0.2465(2) 0.0487(6) Uani d 1 . .
    C C18A 0.8817(3) 0.7020(4) 0.1734(3) 0.0784(11) Uani d 1 . .
    H H18A 0.9497 0.7427 0.1999 0.118 Uiso calc 1 . .
    H H18B 0.8266 0.7676 0.1648 0.118 Uiso calc 1 . .
    H H18C 0.8814 0.6621 0.1087 0.118 Uiso calc 1 . .
    N N1A 0.80481(17) 0.26229(19) 0.38641(14) 0.0384(4) Uani d 1 . .
    N N2A 0.94797(16) 0.5352(2) 0.29910(14) 0.0392(4) Uani d 1 . .
    H H2A 1.014(2) 0.561(3) 0.2912(19) 0.036(7) Uiso d 1 . .
    O O1A 1.00529(16) 0.2968(2) 0.56800(15) 0.0581(5) Uani d 1 . .
    O O2A 0.87065(18) 0.2840(2) 0.24629(13) 0.0615(6) Uani d 1 . .
    O O3A 0.77158(16) 0.5727(3) 0.25622(17) 0.0702(7) Uani d 1 . .
    S S1A 0.91010(5) 0.38151(6) 0.56562(4) 0.04051(15) Uani d 1 . .
    C C1B 0.22990(19) 0.4488(2) 0.06076(17) 0.0389(5) Uani d 1 . .
    H H1B 0.2075 0.3562 0.0584 0.047 Uiso calc 1 . .
    C C2B 0.16558(17) 0.6316(2) 0.16162(17) 0.0357(5) Uani d 1 . .
    C C3B 0.13964(19) 0.7241(3) 0.06778(18) 0.0410(5) Uani d 1 . .
    H H3B 0.0625 0.7164 0.0407 0.049 Uiso calc 1 . .
    C C4B 0.1904(2) 0.6890(3) -0.02038(17) 0.0418(5) Uani d 1 . .
    H H4BA 0.2672 0.6983 0.0009 0.050 Uiso calc 1 . .
    H H4BB 0.1649 0.7488 -0.0769 0.050 Uiso calc 1 . .
    C C5B 0.34898(18) 0.4469(3) 0.06755(16) 0.0377(5) Uani d 1 . .
    C C6B 0.3913(2) 0.3500(3) 0.0150(2) 0.0528(7) Uani d 1 . .
    H H6B 0.3468 0.2870 -0.0229 0.063 Uiso calc 1 . .
    C C7B 0.4994(3) 0.3473(3) 0.0189(2) 0.0615(8) Uani d 1 . .
    H H7B 0.5269 0.2836 -0.0177 0.074 Uiso calc 1 . .
    C C8B 0.5669(2) 0.4381(4) 0.0764(2) 0.0578(7) Uani d 1 . .
    H H8B 0.6397 0.4350 0.0791 0.069 Uiso calc 1 . .
    C C9B 0.5264(2) 0.5332(3) 0.1298(2) 0.0499(6) Uani d 1 . .
    H H9B 0.5721 0.5941 0.1692 0.060 Uiso calc 1 . .
    C C10B 0.4174(2) 0.5390(3) 0.12537(18) 0.0424(5) Uani d 1 . .
    H H10B 0.3903 0.6043 0.1609 0.051 Uiso calc 1 . .
    C C11B 0.2058(2) 0.4150(2) 0.23392(18) 0.0419(5) Uani d 1 . .
    C C12B 0.2934(3) 0.4162(4) 0.3126(2) 0.0722(10) Uani d 1 . .
    H H12B 0.3466 0.4787 0.3143 0.087 Uiso calc 1 . .
    C C13B 0.3032(4) 0.3236(5) 0.3903(3) 0.0893(13) Uani d 1 . .
    H H13B 0.3635 0.3232 0.4436 0.107 Uiso calc 1 . .
    C C14B 0.2239(3) 0.2330(4) 0.3880(3) 0.0775(11) Uani d 1 . .
    H H14B 0.2307 0.1705 0.4397 0.093 Uiso calc 1 . .
    C C15B 0.1358(3) 0.2339(3) 0.3110(3) 0.0669(9) Uani d 1 . .
    H H15B 0.0818 0.1729 0.3107 0.080 Uiso calc 1 . .
    C C16B 0.1249(2) 0.3260(3) 0.2317(2) 0.0505(6) Uani d 1 . .
    H H16B 0.0644 0.3268 0.1787 0.061 Uiso calc 1 . .
    C C17B 0.2575(2) 0.9072(3) 0.13509(19) 0.0458(6) Uani d 1 . .
    C C18B 0.2671(4) 1.0542(3) 0.1506(3) 0.0763(10) Uani d 1 . .
    H H18D 0.3007 1.0727 0.2204 0.114 Uiso calc 1 . .
    H H18E 0.1974 1.0932 0.1342 0.114 Uiso calc 1 . .
    H H18F 0.3095 1.0903 0.1069 0.114 Uiso calc 1 . .
    N N1B 0.19754(16) 0.5070(2) 0.14898(14) 0.0381(4) Uani d 1 . .
    N N2B 0.15836(19) 0.8610(2) 0.09612(17) 0.0469(5) Uani d 1 . .
    H H2B 0.110(2) 0.910(3) 0.089(2) 0.042(8) Uiso d 1 . .
    O O1B 0.04145(15) 0.5076(3) -0.06247(17) 0.0666(6) Uani d 1 . .
    O O2B 0.14719(15) 0.66808(19) 0.24289(14) 0.0484(4) Uani d 1 . .
    O O3B 0.33503(15) 0.83467(19) 0.15418(15) 0.0530(5) Uani d 1 . .
    S S1B 0.15756(5) 0.52300(7) -0.06050(4) 0.04663(17) Uani d 1 . .
loop_
    _atom_site_aniso_label
    _atom_site_aniso_U_11
    _atom_site_aniso_U_22
    _atom_site_aniso_U_33
    _atom_site_aniso_U_12
    _atom_site_aniso_U_13
    _atom_site_aniso_U_23
    C1A 0.0472(13) 0.0435(13) 0.0292(10) -0.0069(11) 0.0101(9) -0.0013(9)
    C2A 0.0442(12) 0.0432(13) 0.0316(10) -0.0011(10) 0.0108(9) -0.0049(9)
    C3A 0.0338(11) 0.0389(12) 0.0300(10) -0.0003(9) 0.0065(8) -0.0027(9)
    C4A 0.0397(11) 0.0343(12) 0.0319(9) 0.0014(9) 0.0062(9) -0.0056(8)
    C5A 0.0441(12) 0.0518(14) 0.0355(11) -0.0110(12) 0.0135(10) -0.0064(11)
    C6A 0.0595(16) 0.083(2) 0.0409(13) -0.0101(16) 0.0195(12) -0.0040(14)
    C7A 0.0571(18) 0.125(3) 0.0529(16) -0.0064(19) 0.0280(15) -0.0207(19)
    C8A 0.0464(17) 0.110(3) 0.073(2) 0.0079(19) 0.0156(15) -0.025(2)
    C9A 0.0417(14) 0.084(2) 0.0621(16) 0.0076(16) 0.0050(12) -0.0074(17)
    C10A 0.0429(13) 0.0638(18) 0.0428(12) -0.0026(13) 0.0106(10) -0.0038(12)
    C11A 0.0426(13) 0.0425(13) 0.0367(11) -0.0081(11) 0.0137(9) -0.0063(10)
    C16A 0.0598(17) 0.0445(15) 0.0607(16) -0.0018(14) 0.0055(13) -0.0077(13)
    C15A 0.100(3) 0.0442(18) 0.076(2) -0.0166(17) 0.029(2) -0.0106(14)
    C14A 0.084(2) 0.070(2) 0.0665(19) -0.0399(19) 0.0320(19) -0.0292(17)
    C13A 0.062(2) 0.094(3) 0.0601(18) -0.0213(19) 0.0051(15) -0.0221(18)
    C12A 0.0604(18) 0.0622(19) 0.0468(14) -0.0062(14) -0.0028(13) -0.0074(13)
    C17A 0.0390(13) 0.0625(18) 0.0442(13) -0.0003(12) 0.0085(11) 0.0123(12)
    C18A 0.0573(18) 0.097(3) 0.081(2) 0.0043(19) 0.0149(17) 0.050(2)
    N1A 0.0482(11) 0.0372(11) 0.0311(9) -0.0086(9) 0.0115(8) -0.0076(7)
    N2A 0.0349(10) 0.0446(12) 0.0388(9) -0.0033(9) 0.0102(8) 0.0027(9)
    O1A 0.0572(11) 0.0548(12) 0.0561(11) 0.0131(10) -0.0005(9) 0.0087(9)
    O2A 0.0785(14) 0.0743(14) 0.0388(9) -0.0276(12) 0.0280(10) -0.0233(9)
    O3A 0.0353(10) 0.103(2) 0.0692(13) -0.0017(10) 0.0059(9) 0.0341(13)
    S1A 0.0493(3) 0.0405(3) 0.0289(2) 0.0010(3) 0.0029(2) -0.0018(2)
    C1B 0.0428(12) 0.0363(12) 0.0386(11) -0.0073(10) 0.0114(10) -0.0046(9)
    C2B 0.0284(10) 0.0408(12) 0.0396(11) -0.0031(9) 0.0111(9) 0.0040(9)
    C3B 0.0320(11) 0.0487(14) 0.0423(12) 0.0031(10) 0.0083(9) 0.0088(10)
    C4B 0.0400(12) 0.0535(15) 0.0296(10) -0.0044(11) 0.0030(9) 0.0073(10)
    C5B 0.0390(12) 0.0417(13) 0.0334(10) 0.0012(10) 0.0099(9) 0.0018(9)
    C6B 0.0530(15) 0.0572(18) 0.0474(14) 0.0036(13) 0.0099(11) -0.0136(12)
    C7B 0.0560(16) 0.070(2) 0.0626(17) 0.0151(15) 0.0223(14) -0.0136(15)
    C8B 0.0397(14) 0.074(2) 0.0604(16) 0.0124(14) 0.0134(12) 0.0068(15)
    C9B 0.0410(13) 0.0488(15) 0.0568(14) -0.0004(12) 0.0047(11) 0.0037(13)
    C10B 0.0423(12) 0.0381(13) 0.0465(12) 0.0000(10) 0.0093(10) -0.0022(10)
    C11B 0.0459(13) 0.0422(14) 0.0414(12) 0.0020(10) 0.0178(10) 0.0077(9)
    C12B 0.070(2) 0.082(3) 0.0588(17) -0.0207(17) 0.0013(15) 0.0301(17)
    C13B 0.096(3) 0.104(3) 0.061(2) -0.010(2) 0.0021(19) 0.040(2)
    C14B 0.090(3) 0.075(2) 0.075(2) 0.011(2) 0.034(2) 0.0384(19)
    C15B 0.067(2) 0.0498(18) 0.097(2) 0.0029(15) 0.046(2) 0.0232(17)
    C16B 0.0485(14) 0.0436(15) 0.0639(17) 0.0020(12) 0.0224(13) 0.0070(12)
    C17B 0.0572(16) 0.0417(15) 0.0410(12) 0.0062(12) 0.0160(11) 0.0010(10)
    C18B 0.098(3) 0.0469(19) 0.084(2) 0.0031(17) 0.021(2) -0.0066(16)
    N1B 0.0428(10) 0.0384(11) 0.0360(9) -0.0021(8) 0.0148(8) 0.0055(8)
    N2B 0.0459(12) 0.0432(13) 0.0541(12) 0.0160(11) 0.0163(10) 0.0089(10)
    O1B 0.0388(10) 0.0814(16) 0.0722(13) -0.0158(11) -0.0029(9) -0.0075(12)
    O2B 0.0558(11) 0.0522(11) 0.0435(9) 0.0023(8) 0.0246(8) 0.0015(8)
    O3B 0.0478(10) 0.0490(11) 0.0607(11) 0.0041(8) 0.0093(9) -0.0076(8)
    S1B 0.0416(3) 0.0590(4) 0.0362(3) -0.0103(3) 0.0023(2) -0.0070(3)
_geom_special_details
;
 All esds (except the esd in the dihedral angle between two l.s. planes)
 are estimated using the full covariance matrix.  The cell esds are taken
 into account individually in the estimation of esds in distances, angles
 and torsion angles; correlations between esds in cell parameters are only
 used when they are defined by crystal symmetry.  An approximate (isotropic)
 treatment of cell esds is used for estimating esds involving l.s. planes.
;
loop_
    _geom_bond_atom_site_label_1
    _geom_bond_atom_site_label_2
    _geom_bond_site_symmetry_2
    _geom_bond_distance
    _geom_bond_publ_flag
    C1A H1A . 0.9800 ?
    C1A C5A . 1.514(4) ?
    C1A N1A . 1.465(3) ?
    C1A S1A . 1.841(3) ?
    C2A C3A . 1.527(3) ?
    C2A N1A . 1.371(3) ?
    C2A O2A . 1.217(3) ?
    C3A H3A . 0.9800 ?
    C3A C4A . 1.524(3) ?
    C3A N2A . 1.459(3) ?
    C4A H4AA . 0.9700 ?
    C4A H4AB . 0.9700 ?
    C4A S1A . 1.801(2) ?
    C5A C6A . 1.404(3) ?
    C5A C10A . 1.388(4) ?
    C6A H6A . 0.9300 ?
    C6A C7A . 1.383(5) ?
    C7A H7A . 0.9300 ?
    C7A C8A . 1.355(6) ?
    C8A H8A . 0.9300 ?
    C8A C9A . 1.389(5) ?
    C9A H9A . 0.9300 ?
    C9A C10A . 1.382(4) ?
    C10A H10A . 0.9300 ?
    C11A C16A . 1.372(4) ?
    C11A C12A . 1.375(4) ?
    C11A N1A . 1.449(3) ?
    C16A H16A . 0.9300 ?
    C16A C15A . 1.390(5) ?
    C15A H15A . 0.9300 ?
    C15A C14A . 1.362(6) ?
    C14A H14A . 0.9300 ?
    C14A C13A . 1.356(6) ?
    C13A H13A . 0.9300 ?
    C13A C12A . 1.385(5) ?
    C12A H12A . 0.9300 ?
    C17A C18A . 1.502(4) ?
    C17A N2A . 1.336(3) ?
    C17A O3A . 1.226(3) ?
    C18A H18A . 0.9600 ?
    C18A H18B . 0.9600 ?
    C18A H18C . 0.9600 ?
    N2A H2A . 0.91(3) ?
    O1A S1A . 1.491(2) ?
    C1B H1B . 0.9800 ?
    C1B C5B . 1.515(3) ?
    C1B N1B . 1.468(3) ?
    C1B S1B . 1.846(3) ?
    C2B C3B . 1.547(3) ?
    C2B N1B . 1.351(3) ?
    C2B O2B . 1.227(3) ?
    C3B H3B . 0.9800 ?
    C3B C4B . 1.521(3) ?
    C3B N2B . 1.445(4) ?
    C4B H4BA . 0.9700 ?
    C4B H4BB . 0.9700 ?
    C4B S1B . 1.788(3) ?
    C5B C6B . 1.392(4) ?
    C5B C10B . 1.394(4) ?
    C6B H6B . 0.9300 ?
    C6B C7B . 1.380(4) ?
    C7B H7B . 0.9300 ?
    C7B C8B . 1.377(5) ?
    C8B H8B . 0.9300 ?
    C8B C9B . 1.374(4) ?
    C9B H9B . 0.9300 ?
    C9B C10B . 1.392(4) ?
    C10B H10B . 0.9300 ?
    C11B C12B . 1.361(4) ?
    C11B C16B . 1.372(4) ?
    C11B N1B . 1.460(3) ?
    C12B H12B . 0.9300 ?
    C12B C13B . 1.389(5) ?
    C13B H13B . 0.9300 ?
    C13B C14B . 1.369(6) ?
    C14B H14B . 0.9300 ?
    C14B C15B . 1.353(5) ?
    C15B H15B . 0.9300 ?
    C15B C16B . 1.401(4) ?
    C16B H16B . 0.9300 ?
    C17B C18B . 1.505(4) ?
    C17B N2B . 1.350(4) ?
    C17B O3B . 1.219(3) ?
    C18B H18D . 0.9600 ?
    C18B H18E . 0.9600 ?
    C18B H18F . 0.9600 ?
    N2B H2B . 0.79(3) ?
    O1B S1B . 1.497(2) ?
loop_
    _geom_angle_atom_site_label_1
    _geom_angle_atom_site_label_2
    _geom_angle_atom_site_label_3
    _geom_angle_site_symmetry_1
    _geom_angle_site_symmetry_3
    _geom_angle
    _geom_angle_publ_flag
    C5A C1A H1A . . 106.6 ?
    C5A C1A S1A . . 108.30(17) ?
    N1A C1A H1A . . 106.6 ?
    N1A C1A C5A . . 115.4(2) ?
    N1A C1A S1A . . 112.87(15) ?
    S1A C1A H1A . . 106.6 ?
    N1A C2A C3A . . 120.12(19) ?
    O2A C2A C3A . . 119.4(2) ?
    O2A C2A N1A . . 120.3(2) ?
    C2A C3A H3A . . 106.2 ?
    C4A C3A C2A . . 115.76(18) ?
    C4A C3A H3A . . 106.2 ?
    N2A C3A C2A . . 110.52(18) ?
    N2A C3A H3A . . 106.2 ?
    N2A C3A C4A . . 111.2(2) ?
    C3A C4A H4AA . . 109.9 ?
    C3A C4A H4AB . . 109.9 ?
    C3A C4A S1A . . 108.90(16) ?
    H4AA C4A H4AB . . 108.3 ?
    S1A C4A H4AA . . 109.9 ?
    S1A C4A H4AB . . 109.9 ?
    C6A C5A C1A . . 117.5(3) ?
    C10A C5A C1A . . 123.3(2) ?
    C10A C5A C6A . . 119.1(3) ?
    C5A C6A H6A . . 120.2 ?
    C7A C6A C5A . . 119.5(3) ?
    C7A C6A H6A . . 120.2 ?
    C6A C7A H7A . . 119.6 ?
    C8A C7A C6A . . 120.8(3) ?
    C8A C7A H7A . . 119.6 ?
    C7A C8A H8A . . 119.6 ?
    C7A C8A C9A . . 120.7(3) ?
    C9A C8A H8A . . 119.6 ?
    C8A C9A H9A . . 120.3 ?
    C10A C9A C8A . . 119.4(3) ?
    C10A C9A H9A . . 120.3 ?
    C5A C10A H10A . . 119.8 ?
    C9A C10A C5A . . 120.5(3) ?
    C9A C10A H10A . . 119.8 ?
    C16A C11A C12A . . 119.8(3) ?
    C16A C11A N1A . . 119.7(2) ?
    C12A C11A N1A . . 120.5(3) ?
    C11A C16A H16A . . 120.2 ?
    C11A C16A C15A . . 119.6(3) ?
    C15A C16A H16A . . 120.2 ?
    C16A C15A H15A . . 119.9 ?
    C14A C15A C16A . . 120.3(3) ?
    C14A C15A H15A . . 119.9 ?
    C15A C14A H14A . . 120.0 ?
    C13A C14A C15A . . 120.0(3) ?
    C13A C14A H14A . . 120.0 ?
    C14A C13A H13A . . 119.7 ?
    C14A C13A C12A . . 120.6(3) ?
    C12A C13A H13A . . 119.7 ?
    C11A C12A C13A . . 119.7(3) ?
    C11A C12A H12A . . 120.2 ?
    C13A C12A H12A . . 120.2 ?
    N2A C17A C18A . . 116.0(2) ?
    O3A C17A C18A . . 121.6(3) ?
    O3A C17A N2A . . 122.4(2) ?
    C17A C18A H18A . . 109.5 ?
    C17A C18A H18B . . 109.5 ?
    C17A C18A H18C . . 109.5 ?
    H18A C18A H18B . . 109.5 ?
    H18A C18A H18C . . 109.5 ?
    H18B C18A H18C . . 109.5 ?
    C2A N1A C1A . . 127.96(19) ?
    C2A N1A C11A . . 117.19(18) ?
    C11A N1A C1A . . 114.79(18) ?
    C3A N2A H2A . . 120.0(16) ?
    C17A N2A C3A . . 121.0(2) ?
    C17A N2A H2A . . 118.6(16) ?
    C4A S1A C1A . . 94.46(11) ?
    O1A S1A C1A . . 107.22(13) ?
    O1A S1A C4A . . 105.71(11) ?
    C5B C1B H1B . . 106.0 ?
    C5B C1B S1B . . 111.05(15) ?
    N1B C1B H1B . . 106.0 ?
    N1B C1B C5B . . 115.16(19) ?
    N1B C1B S1B . . 111.87(17) ?
    S1B C1B H1B . . 106.0 ?
    N1B C2B C3B . . 118.6(2) ?
    O2B C2B C3B . . 119.7(2) ?
    O2B C2B N1B . . 121.3(2) ?
    C2B C3B H3B . . 105.6 ?
    C4B C3B C2B . . 116.3(2) ?
    C4B C3B H3B . . 105.6 ?
    N2B C3B C2B . . 112.0(2) ?
    N2B C3B H3B . . 105.6 ?
    N2B C3B C4B . . 110.8(2) ?
    C3B C4B H4BA . . 109.7 ?
    C3B C4B H4BB . . 109.7 ?
    C3B C4B S1B . . 109.99(17) ?
    H4BA C4B H4BB . . 108.2 ?
    S1B C4B H4BA . . 109.7 ?
    S1B C4B H4BB . . 109.7 ?
    C6B C5B C1B . . 119.1(2) ?
    C6B C5B C10B . . 119.1(2) ?
    C10B C5B C1B . . 121.8(2) ?
    C5B C6B H6B . . 119.9 ?
    C7B C6B C5B . . 120.1(3) ?
    C7B C6B H6B . . 119.9 ?
    C6B C7B H7B . . 119.6 ?
    C8B C7B C6B . . 120.7(3) ?
    C8B C7B H7B . . 119.6 ?
    C7B C8B H8B . . 120.1 ?
    C9B C8B C7B . . 119.8(3) ?
    C9B C8B H8B . . 120.1 ?
    C8B C9B H9B . . 119.8 ?
    C8B C9B C10B . . 120.4(3) ?
    C10B C9B H9B . . 119.8 ?
    C5B C10B H10B . . 120.0 ?
    C9B C10B C5B . . 119.9(2) ?
    C9B C10B H10B . . 120.0 ?
    C12B C11B C16B . . 120.9(3) ?
    C12B C11B N1B . . 120.3(2) ?
    C16B C11B N1B . . 118.8(2) ?
    C11B C12B H12B . . 120.1 ?
    C11B C12B C13B . . 119.9(3) ?
    C13B C12B H12B . . 120.1 ?
    C12B C13B H13B . . 120.1 ?
    C14B C13B C12B . . 119.8(4) ?
    C14B C13B H13B . . 120.1 ?
    C13B C14B H14B . . 119.9 ?
    C15B C14B C13B . . 120.3(3) ?
    C15B C14B H14B . . 119.9 ?
    C14B C15B H15B . . 119.7 ?
    C14B C15B C16B . . 120.7(3) ?
    C16B C15B H15B . . 119.7 ?
    C11B C16B C15B . . 118.5(3) ?
    C11B C16B H16B . . 120.7 ?
    C15B C16B H16B . . 120.7 ?
    N2B C17B C18B . . 116.0(3) ?
    O3B C17B C18B . . 122.0(3) ?
    O3B C17B N2B . . 121.9(2) ?
    C17B C18B H18D . . 109.5 ?
    C17B C18B H18E . . 109.5 ?
    C17B C18B H18F . . 109.5 ?
    H18D C18B H18E . . 109.5 ?
    H18D C18B H18F . . 109.5 ?
    H18E C18B H18F . . 109.5 ?
    C2B N1B C1B . . 128.89(19) ?
    C2B N1B C11B . . 117.93(19) ?
    C11B N1B C1B . . 113.1(2) ?
    C3B N2B H2B . . 120(2) ?
    C17B N2B C3B . . 121.5(2) ?
    C17B N2B H2B . . 119(2) ?
    C4B S1B C1B . . 94.54(11) ?
    O1B S1B C1B . . 105.93(12) ?
    O1B S1B C4B . . 105.70(14) ?
loop_
    _geom_hbond_atom_site_label_D
    _geom_hbond_atom_site_label_H
    _geom_hbond_atom_site_label_A
    _geom_hbond_site_symmetry_A
    _geom_hbond_distance_DH
    _geom_hbond_distance_HA
    _geom_hbond_distance_DA
    _geom_hbond_angle_DHA
    N2A H2A O2B 1_655 0.91(3) 2.25(3) 3.137(3) 164(2)
    N2B H2B O1B 2 0.79(3) 2.14(3) 2.916(3) 168(3)
    C10A H10A O3A . 0.93 2.42 3.259(3) 149
    C10B H10B O3B . 0.93 2.44 3.232(4) 143
    C4B H4BB O2A 2_655 0.97 2.25 3.116(3) 148
_iucr_refine_instructions_details
;
TITL I  ljs41s
CELL  0.71073   12.8720   10.1390   13.4600    90.000   103.104    90.000
ZERR        4    0.0060    0.0050    0.0060     0.000     0.009     0.000
LATT  -1
SYMM             - X ,    0.50000 + Y ,            - Z
SFAC  C  H  N  O  S
UNIT    72   72   8  12   4
TEMP    25
SIZE    0.1900    0.2000    0.2300
L.S. 5
FMAP 2
PLAN -20
ACTA
BOND $H
CONF
EQIV $1 1+X,+Y,+Z
EQIV $2 -X,0.5+Y,-Z
EQIV $3 1-X,0.5+Y,-Z
HTAB N2 O5_$1
HTAB N4 O4_$2
HTAB C10 O3
HTAB C22 O2_$3
WGHT   0.07450   0.00000
FVAR    1.00000
RESI 0
S1A   5  0.91010  0.38151  0.56562 =
       11.00000   0.0493   0.0405   0.0289  -0.0018   0.0029   0.0010
O1A   4  1.00529  0.29680  0.56800 =
       11.00000   0.0572   0.0548   0.0561   0.0087  -0.0005   0.0131
O2A   4  0.87065  0.28400  0.24629 =
       11.00000   0.0785   0.0743   0.0388  -0.0233   0.0280  -0.0276
O3A   4  0.77158  0.57270  0.25622 =
       11.00000   0.0353   0.1030   0.0692   0.0341   0.0059  -0.0017
N1A   3  0.80481  0.26229  0.38641 =
       11.00000   0.0482   0.0372   0.0311  -0.0076   0.0115  -0.0086
N2A   3  0.94797  0.53520  0.29910 =
       11.00000   0.0349   0.0446   0.0388   0.0027   0.0102  -0.0033
AFIX   3
H2A   2  1.01400  0.56100  0.29120 11.00000 -1.20000
AFIX   0
C1A   1  0.79355  0.29390  0.48969 =
       11.00000   0.0472   0.0435   0.0292  -0.0013   0.0101  -0.0069
AFIX  13
H1A   2  0.78930  0.20950  0.52410 11.00000 -1.20000
AFIX   0
C2A   1  0.86711  0.32460  0.33058 =
       11.00000   0.0442   0.0432   0.0316  -0.0049   0.0108  -0.0011
C3A   1  0.93950  0.43860  0.37719 =
       11.00000   0.0338   0.0389   0.0300  -0.0027   0.0065  -0.0003
AFIX  13
H3A   2  1.01090  0.40090  0.40100 11.00000 -1.20000
AFIX   0
C4A   1  0.91189  0.50470  0.46957 =
       11.00000   0.0397   0.0343   0.0319  -0.0056   0.0062   0.0014
AFIX  23
H4AA  2  0.84260  0.54680  0.44990 11.00000 -1.20000
H4AB  2  0.96450  0.57180  0.49640 11.00000 -1.20000
AFIX   0
C5A   1  0.69426  0.37060  0.49564 =
       11.00000   0.0441   0.0518   0.0355  -0.0064   0.0135  -0.0110
C6A   1  0.65720  0.35960  0.58570 =
       11.00000   0.0595   0.0830   0.0409  -0.0040   0.0195  -0.0101
AFIX  43
H6A   2  0.68950  0.30110  0.63650 11.00000 -1.20000
AFIX   0
C7A   1  0.57230  0.43650  0.59810 =
       11.00000   0.0571   0.1250   0.0529  -0.0207   0.0280  -0.0064
AFIX  43
H7A   2  0.54790  0.42970  0.65790 11.00000 -1.20000
AFIX   0
C8A   1  0.52430  0.52170  0.52430 =
       11.00000   0.0464   0.1100   0.0730  -0.0250   0.0156   0.0079
AFIX  43
H8A   2  0.46740  0.57280  0.53400 11.00000 -1.20000
AFIX   0
C9A   1  0.55920  0.53350  0.43430 =
       11.00000   0.0417   0.0840   0.0621  -0.0074   0.0050   0.0076
AFIX  43
H9A   2  0.52620  0.59260  0.38410 11.00000 -1.20000
AFIX   0
C10A  1  0.64330  0.45670  0.42000 =
       11.00000   0.0429   0.0638   0.0428  -0.0038   0.0106  -0.0026
AFIX  43
H10A  2  0.66580  0.46270  0.35920 11.00000 -1.20000
AFIX   0
C11A  1  0.74540  0.14760  0.34101 =
       11.00000   0.0426   0.0425   0.0367  -0.0063   0.0137  -0.0081
C12A  1  0.65610  0.16160  0.26340 =
       11.00000   0.0604   0.0622   0.0468  -0.0074  -0.0028  -0.0062
AFIX  43
H12A  2  0.63250  0.24530  0.24030 11.00000 -1.20000
AFIX   0
C13A  1  0.60140  0.05070  0.21970 =
       11.00000   0.0620   0.0940   0.0601  -0.0221   0.0051  -0.0213
AFIX  43
H13A  2  0.54110  0.06020  0.16710 11.00000 -1.20000
AFIX   0
C14A  1  0.63500 -0.07160  0.25310 =
       11.00000   0.0840   0.0700   0.0665  -0.0292   0.0320  -0.0399
AFIX  43
H14A  2  0.59830 -0.14550  0.22280 11.00000 -1.20000
AFIX   0
C15A  1  0.72270 -0.08620  0.33090 =
       11.00000   0.1000   0.0442   0.0760  -0.0106   0.0290  -0.0166
AFIX  43
H15A  2  0.74470 -0.17010  0.35460 11.00000 -1.20000
AFIX   0
C16A  1  0.77940  0.02380  0.37500 =
       11.00000   0.0598   0.0445   0.0607  -0.0077   0.0055  -0.0018
AFIX  43
H16A  2  0.84000  0.01360  0.42730 11.00000 -1.20000
AFIX   0
C17A  1  0.86180  0.59830  0.24650 =
       11.00000   0.0390   0.0625   0.0442   0.0123   0.0085  -0.0003
C18A  1  0.88170  0.70200  0.17340 =
       11.00000   0.0573   0.0970   0.0810   0.0500   0.0149   0.0043
AFIX 137
H18A  2  0.94970  0.74270  0.19990 11.00000 -1.50000
H18B  2  0.82660  0.76760  0.16480 11.00000 -1.50000
H18C  2  0.88140  0.66210  0.10870 11.00000 -1.50000
AFIX   0
S1B   5  0.15756  0.52300 -0.06050 =
       11.00000   0.0416   0.0590   0.0362  -0.0070   0.0023  -0.0103
O1B   4  0.04145  0.50760 -0.06247 =
       11.00000   0.0388   0.0814   0.0722  -0.0075  -0.0029  -0.0158
O2B   4  0.14719  0.66808  0.24289 =
       11.00000   0.0558   0.0522   0.0435   0.0015   0.0246   0.0023
O3B   4  0.33503  0.83467  0.15418 =
       11.00000   0.0478   0.0490   0.0607  -0.0076   0.0093   0.0041
N1B   3  0.19754  0.50700  0.14898 =
       11.00000   0.0428   0.0384   0.0360   0.0055   0.0148  -0.0021
N2B   3  0.15836  0.86100  0.09612 =
       11.00000   0.0459   0.0432   0.0541   0.0089   0.0163   0.0160
AFIX   3
H2B   2  0.11000  0.91000  0.08900 11.00000 -1.20000
AFIX   0
C1B   1  0.22990  0.44880  0.06076 =
       11.00000   0.0428   0.0363   0.0386  -0.0046   0.0114  -0.0073
AFIX  13
H1B   2  0.20750  0.35620  0.05840 11.00000 -1.20000
AFIX   0
C2B   1  0.16558  0.63160  0.16162 =
       11.00000   0.0284   0.0408   0.0396   0.0040   0.0111  -0.0031
C3B   1  0.13964  0.72410  0.06778 =
       11.00000   0.0320   0.0487   0.0423   0.0088   0.0083   0.0031
AFIX  13
H3B   2  0.06250  0.71640  0.04070 11.00000 -1.20000
AFIX   0
C4B   1  0.19040  0.68900 -0.02038 =
       11.00000   0.0400   0.0535   0.0296   0.0073   0.0030  -0.0044
AFIX  23
H4BA  2  0.26720  0.69830  0.00090 11.00000 -1.20000
H4BB  2  0.16490  0.74880 -0.07690 11.00000 -1.20000
AFIX   0
C5B   1  0.34898  0.44690  0.06755 =
       11.00000   0.0390   0.0417   0.0334   0.0018   0.0099   0.0012
C6B   1  0.39130  0.35000  0.01500 =
       11.00000   0.0530   0.0572   0.0474  -0.0136   0.0099   0.0036
AFIX  43
H6B   2  0.34680  0.28700 -0.02290 11.00000 -1.20000
AFIX   0
C7B   1  0.49940  0.34730  0.01890 =
       11.00000   0.0560   0.0700   0.0626  -0.0136   0.0223   0.0151
AFIX  43
H7B   2  0.52690  0.28360 -0.01770 11.00000 -1.20000
AFIX   0
C8B   1  0.56690  0.43810  0.07640 =
       11.00000   0.0397   0.0740   0.0604   0.0068   0.0134   0.0124
AFIX  43
H8B   2  0.63970  0.43500  0.07910 11.00000 -1.20000
AFIX   0
C9B   1  0.52640  0.53320  0.12980 =
       11.00000   0.0410   0.0488   0.0568   0.0037   0.0047  -0.0004
AFIX  43
H9B   2  0.57210  0.59410  0.16920 11.00000 -1.20000
AFIX   0
C10B  1  0.41740  0.53900  0.12537 =
       11.00000   0.0423   0.0381   0.0465  -0.0022   0.0093   0.0000
AFIX  43
H10B  2  0.39030  0.60430  0.16090 11.00000 -1.20000
AFIX   0
C11B  1  0.20580  0.41500  0.23392 =
       11.00000   0.0459   0.0422   0.0414   0.0077   0.0178   0.0020
C12B  1  0.29340  0.41620  0.31260 =
       11.00000   0.0700   0.0820   0.0588   0.0301   0.0013  -0.0207
AFIX  43
H12B  2  0.34660  0.47870  0.31430 11.00000 -1.20000
AFIX   0
C13B  1  0.30320  0.32360  0.39030 =
       11.00000   0.0960   0.1040   0.0610   0.0400   0.0021  -0.0100
AFIX  43
H13B  2  0.36350  0.32320  0.44360 11.00000 -1.20000
AFIX   0
C14B  1  0.22390  0.23300  0.38800 =
       11.00000   0.0900   0.0750   0.0750   0.0384   0.0340   0.0110
AFIX  43
H14B  2  0.23070  0.17050  0.43970 11.00000 -1.20000
AFIX   0
C15B  1  0.13580  0.23390  0.31100 =
       11.00000   0.0670   0.0498   0.0970   0.0232   0.0460   0.0029
AFIX  43
H15B  2  0.08180  0.17290  0.31070 11.00000 -1.20000
AFIX   0
C16B  1  0.12490  0.32600  0.23170 =
       11.00000   0.0485   0.0436   0.0639   0.0070   0.0224   0.0020
AFIX  43
H16B  2  0.06440  0.32680  0.17870 11.00000 -1.20000
AFIX   0
C17B  1  0.25750  0.90720  0.13509 =
       11.00000   0.0572   0.0417   0.0410   0.0010   0.0160   0.0062
C18B  1  0.26710  1.05420  0.15060 =
       11.00000   0.0980   0.0469   0.0840  -0.0066   0.0210   0.0031
AFIX 137
H18D  2  0.30070  1.07270  0.22040 11.00000 -1.50000
H18E  2  0.19740  1.09320  0.13420 11.00000 -1.50000
H18F  2  0.30950  1.09030  0.10690 11.00000 -1.50000
AFIX   0
HKLF 4
END
;
