# Supplementary material for: Crystal structure of (1S,2S,5R)-5-acetyl­amino-4-oxo-2,3-diphenyl-1,3-thia­zinan-1-ium-1-olate
Source: Acta Crystallogr E Crystallogr Commun. 2017 Sep 5;73(Pt 10):1417–20. doi: 10.1107/S2056989017012488 (PMC5730286; doi:10.1107/S2056989017012488)
Supplement: Supplementary file 2 [file e-73-01417-Isup2.hkl]

# 
# h,k,l, Fc-squared, Fo-squared, sigma(Fo-squared) and status flag 
# 
data_I
_shelx_title ' ljs41s in P21 #  4' 
_shelx_refln_list_code          4 
_shelx_F_calc_maximum      162.44 
_exptl_crystal_F_000       720.00 
_reflns_d_resolution_high  0.7513 
 
loop_ 
 _symmetry_equiv_pos_as_xyz 
 'x, y, z' 
 '-x, y+1/2, -z' 
 
_cell_length_a    12.8723 
_cell_length_b    10.1387 
_cell_length_c    13.4595 
_cell_angle_alpha  90.000 
_cell_angle_beta  103.104 
_cell_angle_gamma  90.000 
 
_shelx_F_squared_multiplier     1.000 
 
loop_ 
 _refln_index_h 
 _refln_index_k 
 _refln_index_l 
 _refln_F_squared_calc 
 _refln_F_squared_meas 
 _refln_F_squared_sigma 
 _refln_observed_status 
   1 -13   0        3.89        4.23      5.96 o 
   2 -13   0        4.21        5.41      5.52 o 
   3 -13   0       14.35       17.80      6.92 o 
   4 -13   0       14.00       10.74      6.10 o 
   0 -12   0       40.78       50.63      8.96 o 
   1 -12   0        4.36        5.38      3.51 o 
   2 -12   0       24.58       36.10      8.32 o 
   3 -12   0        8.65       17.55      6.84 o 
   4 -12   0        2.97       11.46      6.04 o 
   5 -12   0       22.55       25.74      7.23 o 
   6 -12   0       25.21       27.72      8.02 o 
   7 -12   0        5.93        1.87      4.81 o 
   1 -11   0      106.13      114.43      7.59 o 
   2 -11   0       68.60       82.42      7.82 o 
   3 -11   0        0.85        6.46      4.34 o 
   4 -11   0        7.72       11.32      5.91 o 
   5 -11   0        6.13       12.77      6.15 o 
   6 -11   0        5.67       18.85      6.57 o 
   7 -11   0       58.76       32.77      7.28 o 
   8 -11   0        3.05        5.38      4.20 o 
   9 -11   0       20.26       21.98      6.07 o 
   0 -10   0      181.04      178.60     12.97 o 
   1 -10   0      147.93      154.40      8.51 o 
   2 -10   0        7.40        7.35      2.98 o 
   3 -10   0       43.52       59.45      8.93 o 
   4 -10   0        9.48        9.86      4.75 o 
   5 -10   0       10.82       10.11      5.11 o 
   6 -10   0       25.23       32.34      8.02 o 
   7 -10   0       38.28       47.53      8.87 o 
   8 -10   0        7.26        5.00      4.26 o 
   9 -10   0       18.76       22.97      6.68 o 
  10 -10   0      107.46      102.69     11.68 o 
  11 -10   0       43.96       56.32      9.31 o 
   1  -9   0      403.30      405.34     15.52 o 
   2  -9   0      103.48       97.27      6.21 o 
   3  -9   0       55.98       52.77      4.80 o 
   4  -9   0       10.21        9.75      4.31 o 
   5  -9   0      126.77      144.09     12.23 o 
   6  -9   0       12.52       16.43      5.27 o 
   7  -9   0      154.05      172.69     14.18 o 
   8  -9   0       78.05       81.07      9.75 o 
   9  -9   0        8.53        4.31      4.20 o 
  10  -9   0        0.16       -2.80      2.80 o 
  11  -9   0       22.23       24.59      7.14 o 
  12  -9   0        2.76        5.74      3.93 o 
   0  -8   0      559.41      518.74     26.37 o 
   1  -8   0      306.26      289.13     11.93 o 
   2  -8   0        7.19        6.63      2.26 o 
   3  -8   0      235.48      247.92     10.54 o 
   4  -8   0      160.78      162.96     18.05 o 
   5  -8   0       77.78       73.52      7.83 o 
   6  -8   0       11.63       17.09      5.16 o 
   7  -8   0       31.00       40.41      7.12 o 
   8  -8   0       82.75       77.39      8.98 o 
   9  -8   0       43.72       31.07      6.54 o 
  10  -8   0       26.87       27.06      6.68 o 
  11  -8   0       68.59       72.77      9.29 o 
  12  -8   0       43.55       51.92      8.98 o 
  13  -8   0       16.55       28.30      6.15 o 
   1  -7   0      238.42      238.96     13.54 o 
   2  -7   0      218.79      219.56      9.27 o 
   3  -7   0      105.28       97.98      7.45 o 
   4  -7   0      656.71      681.97     17.91 o 
   5  -7   0      445.35      403.33     20.45 o 
   6  -7   0       51.78       47.54      5.73 o 
   7  -7   0       42.84       45.36      4.41 o 
   8  -7   0      273.71      286.49     12.08 o 
   9  -7   0       53.79       54.82      4.95 o 
  10  -7   0       72.37       77.04      5.91 o 
  11  -7   0       39.63       43.22      5.15 o 
  12  -7   0       14.79       16.80      3.75 o 
  13  -7   0       31.48       27.34      6.68 o 
  14  -7   0       11.74       13.27      5.60 o 
   0  -6   0     1543.96     1449.01     66.51 o 
   1  -6   0      112.40      102.24      5.19 o 
   2  -6   0       83.45       82.68      4.60 o 
   3  -6   0      450.86      426.70     21.57 o 
   4  -6   0      278.98      266.29      9.47 o 
   5  -6   0      217.80      214.72      8.02 o 
   6  -6   0      590.18      603.88     24.05 o 
   7  -6   0        6.37       11.04      2.46 o 
   8  -6   0       35.84       35.78      4.00 o 
   9  -6   0      104.53      108.79      6.52 o 
  10  -6   0       24.80       23.11      3.59 o 
  11  -6   0        8.33       11.34      2.98 o 
  12  -6   0       29.90       34.29      4.55 o 
  13  -6   0       22.44       24.09      6.07 o 
  14  -6   0       17.49       19.20      6.13 o 
   1  -5   0     1521.24     1652.71     39.15 o 
   2  -5   0      637.17      648.97     16.42 o 
   3  -5   0      412.78      474.93     12.83 o 
   4  -5   0      559.07      524.89     13.83 o 
   5  -5   0        2.34        5.33      1.16 o 
   6  -5   0       73.56       64.57      4.19 o 
   7  -5   0       22.99       27.36      3.29 o 
   8  -5   0      442.50      431.61     15.43 o 
   9  -5   0       73.03       86.13      5.57 o 
  10  -5   0       15.17       16.20      3.18 o 
  11  -5   0       84.30       93.18      6.19 o 
  12  -5   0        1.68        1.65      3.13 o 
  13  -5   0       24.32       28.10      6.32 o 
  14  -5   0       32.92       44.01      7.36 o 
  15  -5   0        3.38        7.06      5.30 o 
   1  -4   0      454.58      497.75     12.44 o 
   2  -4   0      876.34      848.60     20.94 o 
   3  -4   0     1176.15     1251.88     29.42 o 
   4  -4   0      208.56      219.05      5.68 o 
   5  -4   0     1238.19     1289.32     31.61 o 
   6  -4   0      349.61      332.00      9.91 o 
   7  -4   0      186.87      200.54      6.94 o 
   8  -4   0       70.94       80.78      4.19 o 
   9  -4   0        5.95        6.66      2.02 o 
  10  -4   0       53.12       51.32      3.80 o 
  11  -4   0      173.41      194.92      9.17 o 
  12  -4   0      104.62      109.92      9.86 o 
  13  -4   0       40.74       47.91      7.64 o 
  14  -4   0        6.63        7.34      4.48 o 
  15  -4   0        7.79       14.37      6.04 o 
   1  -3   0     1354.20     1236.72     39.85 o 
   2  -3   0     1520.53     1413.53     29.26 o 
   3  -3   0     2475.02     2599.46     51.91 o 
   4  -3   0      161.44      178.16      4.55 o 
   5  -3   0      903.20      954.38     23.64 o 
   6  -3   0      156.38      184.65      7.09 o 
   7  -3   0       73.68       79.24      3.79 o 
   8  -3   0       58.32       45.98      3.01 o 
   9  -3   0      114.63      123.79      5.32 o 
  10  -3   0       94.93      102.73      5.11 o 
  11  -3   0      194.36      211.08     13.10 o 
  12  -3   0       15.40       19.12      5.05 o 
  13  -3   0       99.70      112.83     10.08 o 
  14  -3   0       56.97       68.52      9.18 o 
  15  -3   0       24.54       38.93      8.05 o 
  16  -3   0        3.61        5.85      5.03 o 
   0  -2   0    12543.50    11292.88    469.75 o 
   1  -2   0     3146.85     3160.34    107.94 o 
   2  -2   0     1036.44     1040.08     21.58 o 
   3  -2   0     3778.95     4137.05     93.39 o 
   4  -2   0     1058.74     1182.28     34.70 o 
   5  -2   0     1308.00     1383.89     37.03 o 
   6  -2   0      841.60      995.01     24.28 o 
   7  -2   0      564.42      640.99     16.77 o 
   8  -2   0      508.25      519.97     14.18 o 
   9  -2   0      377.77      382.97     18.01 o 
  10  -2   0      501.22      487.61     13.78 o 
  11  -2   0       77.73       78.38      5.54 o 
  12  -2   0       30.89       34.11      4.36 o 
  13  -2   0       21.47       23.74      5.58 o 
  14  -2   0       16.68       22.09      6.15 o 
  15  -2   0       76.86       82.69      9.53 o 
  16  -2   0       45.84       68.13     10.08 o 
   1  -1   0     4623.02     4620.59    114.77 o 
   2  -1   0     1435.78     1391.23     32.13 o 
   4  -1   0     1999.43     2027.28     47.98 o 
   5  -1   0     3368.63     3697.75     74.12 o 
   6  -1   0     1331.74     1414.61     29.53 o 
   7  -1   0      348.10      379.24      8.93 o 
   8  -1   0     1325.68     1432.81     34.85 o 
   9  -1   0       68.64       66.49      3.43 o 
  10  -1   0       28.28       23.99      3.19 o 
  11  -1   0      204.61      219.86      9.71 o 
  12  -1   0       22.21       20.11      5.00 o 
  13  -1   0       21.30       22.86      5.38 o 
  14  -1   0        0.74        1.37      3.82 o 
  15  -1   0       10.33       10.08      5.03 o 
  16  -1   0       10.55       12.42      5.82 o 
   3   0   0     6235.06     5877.55    134.56 o 
   4   0   0     2886.13     2821.64     65.02 o 
   5   0   0       31.47       39.38      1.87 o 
   6   0   0      593.77      682.12     16.90 o 
   7   0   0        1.91        1.20      0.78 o 
   8   0   0        4.40        3.30      1.14 o 
   9   0   0       27.41       30.68      3.89 o 
  10   0   0      232.39      230.41     10.76 o 
  11   0   0       81.65       76.54      7.45 o 
  12   0   0       32.41       29.48      5.27 o 
  13   0   0        8.27        6.24      3.38 o 
  14   0   0      103.59       96.24      9.84 o 
  15   0   0        0.01        3.82      3.65 o 
  16   0   0       25.03       32.47      6.40 o 
   1   1   0     4634.39     4395.80    173.68 o 
   2   1   0     1447.35     1355.91     52.86 o 
   4   1   0     2032.07     2119.90     58.00 o 
   5   1   0     3403.61     3676.03    102.96 o 
   6   1   0     1339.86     1467.11     41.32 o 
   7   1   0      364.23      400.46     17.39 o 
   8   1   0     1336.11     1450.38     99.44 o 
   9   1   0       65.55       65.80      4.08 o 
  10   1   0       28.67       30.55      4.95 o 
  11   1   0      211.13      223.49     13.82 o 
  12   1   0       20.90       15.80      4.29 o 
  13   1   0       20.65       20.63      5.16 o 
  14   1   0        0.56        1.95      3.43 o 
  15   1   0       10.34        6.15      3.87 o 
  16   1   0       10.29       14.78      4.89 o 
   0   2   0    12516.72    11795.02    472.64 o 
   1   2   0     3121.82     3120.94     90.87 o 
   2   2   0     1052.30     1106.90     40.85 o 
   3   2   0     3830.12     3971.42    112.73 o 
   4   2   0     1039.85     1244.62     47.39 o 
   5   2   0     1298.99     1414.61     39.78 o 
   6   2   0      867.89      967.23     28.74 o 
   7   2   0      582.09      653.57     27.77 o 
   8   2   0      510.90      515.53     16.63 o 
   9   2   0      378.40      379.31     19.07 o 
  10   2   0      499.39      484.48     23.63 o 
  11   2   0       78.55       72.72      7.34 o 
  12   2   0       31.31       30.63      5.63 o 
  13   2   0       22.35       17.34      4.45 o 
  14   2   0       16.35       11.70      4.70 o 
  15   2   0       77.37       71.40      8.52 o 
   1   3   0     1317.18     1255.83     52.17 o 
   2   3   0     1486.22     1448.95     46.07 o 
   3   3   0     2510.24     2522.87     71.64 o 
   4   3   0      161.24      181.32      8.76 o 
   5   3   0      899.98      957.56     27.74 o 
   6   3   0      161.33      194.06      9.42 o 
   7   3   0       73.46       74.75      3.68 o 
   8   3   0       59.59       51.29      5.08 o 
   9   3   0      113.75      121.65      8.76 o 
  10   3   0       98.99      107.88      8.41 o 
  11   3   0      199.78      212.34     13.60 o 
  12   3   0       15.14       15.08      4.53 o 
  13   3   0      102.38      107.35      7.26 o 
  14   3   0       58.51       37.14      6.76 o 
  15   3   0       23.77       18.90      4.95 o 
  16   3   0        3.56        5.58      3.57 o 
   1   4   0      449.79      491.92     15.81 o 
   2   4   0      866.78      874.04     20.79 o 
   3   4   0     1172.94     1204.78     35.09 o 
   4   4   0      211.67      219.48     10.47 o 
   5   4   0     1235.97     1268.58     46.66 o 
   6   4   0      363.56      358.16     15.96 o 
   7   4   0      197.92      190.99     10.63 o 
   8   4   0       71.54       78.76      6.37 o 
   9   4   0        5.51        7.03      2.94 o 
  10   4   0       48.48       48.32      5.69 o 
  11   4   0      177.36      181.73     12.34 o 
  12   4   0      105.48      110.42      7.21 o 
  13   4   0       41.61       48.86      5.77 o 
  14   4   0        6.40        8.29      3.34 o 
  15   4   0        7.79        6.98      4.01 o 
   1   5   0     1493.70     1675.14     70.74 o 
   2   5   0      631.63      650.08     26.47 o 
   3   5   0      427.80      504.43     12.70 o 
   4   5   0      555.94      537.48     13.72 o 
   5   5   0        1.71        2.68      1.08 o 
   6   5   0       72.38       71.68      5.58 o 
   7   5   0       22.10       30.03      4.12 o 
   8   5   0      435.76      419.73     20.30 o 
   9   5   0       75.51       85.06      7.25 o 
  10   5   0       14.06       18.05      3.60 o 
  11   5   0       81.35       86.70      8.13 o 
  12   5   0        1.41        2.64      2.49 o 
  13   5   0       23.69       31.05      4.84 o 
  14   5   0       31.87       44.08      8.83 o 
  15   5   0        3.05        4.25      3.08 o 
   0   6   0     1535.44     1572.06     63.87 o 
   1   6   0      107.46      101.82      5.00 o 
   2   6   0       81.45       81.86      3.57 o 
   3   6   0      453.55      427.87     14.13 o 
   4   6   0      269.76      262.92      9.94 o 
   5   6   0      212.54      211.70      8.60 o 
   6   6   0      590.30      602.77     42.71 o 
   7   6   0        7.05        7.97      2.82 o 
   8   6   0       36.10       32.11      3.92 o 
   9   6   0      106.22      122.34      6.93 o 
  10   6   0       23.99       28.69      4.14 o 
  11   6   0        9.05       12.47      3.43 o 
  12   6   0       28.95       35.65      5.74 o 
  13   6   0       22.69       32.91      5.40 o 
  14   6   0       17.72       24.51      4.97 o 
   2   7   0      219.98      223.63     11.02 o 
   3   7   0      105.03       89.60      8.75 o 
   4   7   0      650.75      644.72     50.63 o 
   5   7   0      454.12      486.39     15.58 o 
   6   7   0       52.33       54.58      6.76 o 
   7   7   0       43.97       54.84      4.51 o 
   8   7   0      272.64      282.81     17.27 o 
   9   7   0       52.67       64.21     14.62 o 
  10   7   0       71.88       83.53      6.11 o 
  11   7   0       39.82       59.97      5.74 o 
  12   7   0       14.78       17.17      7.20 o 
  13   7   0       31.22       37.83      9.70 o 
  14   7   0       11.67       14.92      8.60 o 
   0   8   0      576.92      523.02     25.38 o 
   1   8   0      305.24      303.92     11.56 o 
   2   8   0        6.96        6.74      2.29 o 
   3   8   0      231.81      216.02     14.73 o 
   4   8   0      154.16      145.99     11.26 o 
   5   8   0       75.31       80.63      8.76 o 
   6   8   0       12.52       13.24      5.41 o 
   7   8   0       31.45       40.25      8.02 o 
   8   8   0       83.67       86.10     10.14 o 
   9   8   0       42.77       68.93     10.88 o 
  10   8   0       27.63       38.60      9.37 o 
  11   8   0       70.12      104.01     12.66 o 
  12   8   0       43.09       51.32     11.43 o 
  13   8   0       15.80       20.47      8.46 o 
   1   9   0      404.56      398.20     26.41 o 
   2   9   0      104.34      102.99      8.79 o 
   3   9   0       58.89       49.04      6.46 o 
   4   9   0       10.41       12.06      4.40 o 
   5   9   0      129.18      122.23     11.29 o 
   6   9   0       12.82       15.30      5.82 o 
   7   9   0      154.13      162.09     13.68 o 
   8   9   0       78.60      100.58     10.85 o 
   9   9   0        8.36       15.33      6.57 o 
  10   9   0        0.17       -1.92      4.40 o 
  11   9   0       21.65       29.34      8.49 o 
  12   9   0        2.59        1.51      5.66 o 
   0  10   0      183.06      174.12     12.17 o 
   1  10   0      149.77      147.94     10.96 o 
   2  10   0        7.47        6.81      3.60 o 
   3  10   0       43.02       58.10      8.16 o 
   4  10   0        9.32       11.81      4.89 o 
   5  10   0       11.16       13.68      5.63 o 
   6  10   0       25.26       37.77      8.02 o 
   7  10   0       37.87       37.31      7.83 o 
   8  10   0        7.21        7.12      5.44 o 
   9  10   0       19.51       25.85      7.58 o 
  10  10   0      109.11      129.15     13.49 o 
  11  10   0       44.16       63.54     11.76 o 
   1  11   0      105.01      120.55     10.30 o 
   2  11   0       67.18       75.55      8.30 o 
   3  11   0        0.98        1.92      3.13 o 
   4  11   0        7.51       13.38      5.47 o 
   5  11   0        6.14        9.45      5.14 o 
   6  11   0        5.94       13.65      5.58 o 
   7  11   0       59.37       68.65      9.01 o 
   8  11   0        3.06        5.03      4.95 o 
   9  11   0       20.15       35.00      8.30 o 
   2  12   0       23.85       22.06      6.02 o 
   3  12   0        8.44       13.46      5.49 o 
   4  12   0        2.76        6.15      4.42 o 
   5  12   0       23.78       34.75      7.39 o 
   6  12   0       25.45       30.38      7.42 o 
   7  12   0        5.62       16.81      6.04 o 
   3  13   0       13.69       15.99      5.80 o 
   4  13   0       14.13       24.67      6.87 o 
  -4 -13   1        3.66        6.70      5.52 o 
  -3 -13   1       12.94       19.53      7.53 o 
  -2 -13   1        0.30        3.32      5.66 o 
  -1 -13   1       70.70       91.10     11.90 o 
   0 -13   1        0.43        5.95      3.86 o 
   1 -13   1        9.12       12.97      6.62 o 
   2 -13   1        0.70        1.26      4.81 o 
   3 -13   1       21.47       34.01      8.65 o 
   4 -13   1       28.20       43.41      9.92 o 
  -7 -12   1        3.23        2.88      5.66 o 
  -6 -12   1        6.13        6.51      6.29 o 
  -5 -12   1        3.10        5.74      5.27 o 
  -4 -12   1        6.13        3.90      5.00 o 
  -3 -12   1       34.09       42.94      9.12 o 
  -2 -12   1       28.33       41.13      8.71 o 
  -1 -12   1       13.17       16.22      4.42 o 
   0 -12   1       40.21       39.93      5.79 o 
   1 -12   1       22.20       27.51      5.02 o 
   2 -12   1       17.80       21.02      6.68 o 
   3 -12   1       12.09       16.98      6.65 o 
   4 -12   1        7.81       11.04      5.93 o 
   5 -12   1        2.07        6.37      5.52 o 
   6 -12   1        3.51        5.08      5.36 o 
   7 -12   1       18.83       39.45      9.18 o 
  -9 -11   1       16.60       20.74      5.82 o 
  -8 -11   1       64.22       75.22     10.05 o 
  -7 -11   1       24.84       31.02      7.50 o 
  -6 -11   1       34.56       56.79      9.84 o 
  -5 -11   1        3.23        5.55      5.05 o 
  -4 -11   1       37.59       37.14      7.72 o 
  -3 -11   1       15.10       20.30      5.99 o 
  -2 -11   1       39.33       51.78      5.87 o 
  -1 -11   1       80.72       86.09      6.64 o 
   0 -11   1       40.85       41.78      5.06 o 
   1 -11   1       22.39       27.31      4.42 o 
   2 -11   1        6.68       10.97      3.39 o 
   3 -11   1       36.38       32.09      7.17 o 
   4 -11   1       39.43       27.01      6.84 o 
   5 -11   1       17.88       21.02      6.92 o 
   6 -11   1        4.98        9.20      5.49 o 
   7 -11   1       14.42       14.53      5.63 o 
   8 -11   1       35.98       37.97      8.68 o 
   9 -11   1       13.69       21.43      6.18 o 
 -11 -10   1       20.94       17.42      5.27 o 
 -10 -10   1       46.70       35.30      7.23 o 
  -9 -10   1       45.69       51.24      9.20 o 
  -8 -10   1       48.81       43.79      8.41 o 
  -7 -10   1        1.40        3.87      4.70 o 
  -6 -10   1       58.83       60.44      8.13 o 
  -5 -10   1       92.83       99.89     10.71 o 
  -4 -10   1      118.17      127.20     11.62 o 
  -3 -10   1       63.42       69.67      8.60 o 
  -2 -10   1       35.75       34.83      4.63 o 
  -1 -10   1       39.65       37.79      4.88 o 
   0 -10   1      185.17      181.74      9.65 o 
   1 -10   1        9.48       11.10      4.31 o 
   2 -10   1       20.46       29.19      4.31 o 
   3 -10   1        3.82       10.49      5.00 o 
   4 -10   1       11.26       19.75      6.02 o 
   5 -10   1       12.11       14.53      5.58 o 
   6 -10   1       12.69        8.46      4.73 o 
   7 -10   1        2.09        1.87      3.79 o 
   8 -10   1        0.96        2.01      3.90 o 
   9 -10   1        3.55        2.88      4.07 o 
  10 -10   1        8.89       13.46      5.49 o 
 -12  -9   1       13.95       13.30      5.25 o 
 -11  -9   1       18.52        9.84      4.73 o 
 -10  -9   1       29.08       38.87      8.30 o 
  -9  -9   1       67.16       70.16      9.26 o 
  -8  -9   1      211.84      219.89     16.62 o 
  -7  -9   1       35.56       30.47      6.48 o 
  -6  -9   1       70.80       61.15      7.58 o 
  -5  -9   1       36.75       28.30      6.54 o 
  -4  -9   1       41.68       46.65      7.69 o 
  -3  -9   1       61.37       62.21      5.19 o 
  -2  -9   1      333.14      357.58     14.48 o 
  -1  -9   1      248.28      251.39     10.99 o 
   0  -9   1       24.65       24.87      3.81 o 
   1  -9   1        1.50        2.12      2.39 o 
   2  -9   1      293.30      302.17     12.54 o 
   3  -9   1       63.53       65.76      6.02 o 
   4  -9   1      156.42      159.97     12.80 o 
   5  -9   1       68.96       85.69      9.29 o 
   6  -9   1        4.39        4.75      3.49 o 
   7  -9   1       13.98       13.87      4.97 o 
   8  -9   1       10.98        7.17      4.37 o 
   9  -9   1       36.42       40.30      8.24 o 
  10  -9   1        7.12       13.68      5.88 o 
  11  -9   1       32.29       48.38      9.18 o 
  12  -9   1       18.35       33.60      7.23 o 
 -13  -8   1        0.64       11.81      5.96 o 
 -12  -8   1       14.79       21.90      6.21 o 
 -11  -8   1       24.20       17.09      5.66 o 
 -10  -8   1      107.52      112.45     11.21 o 
  -9  -8   1      212.82      216.13     16.07 o 
  -8  -8   1        4.43        6.79      3.85 o 
  -7  -8   1       71.04       73.85      7.99 o 
  -6  -8   1      239.93      230.91     15.91 o 
  -5  -8   1      110.95      112.47     10.11 o 
  -4  -8   1       79.75       84.02      5.46 o 
  -3  -8   1       68.11       65.86      4.97 o 
  -2  -8   1       70.91       69.68      4.84 o 
  -1  -8   1      104.04      101.90      6.00 o 
   0  -8   1      156.71      158.55      7.95 o 
   1  -8   1       37.41       46.26      4.33 o 
   2  -8   1       18.51       23.78      3.43 o 
   3  -8   1       94.47       89.34      5.42 o 
   4  -8   1       21.03       25.23      3.52 o 
   5  -8   1      181.28      192.67     13.60 o 
   6  -8   1      129.29      124.42     10.85 o 
   7  -8   1      205.81      208.85     15.44 o 
   8  -8   1        8.56        8.90      4.48 o 
   9  -8   1       69.52       57.80      8.82 o 
  10  -8   1       34.00       50.60      8.71 o 
  11  -8   1       15.56       21.46      6.62 o 
  12  -8   1        3.08       11.18      5.03 o 
  13  -8   1        1.01        3.43      3.74 o 
 -12  -7   1       33.46       40.22      7.47 o 
 -11  -7   1        5.09        6.89      2.67 o 
 -10  -7   1      129.75      134.60      7.81 o 
  -9  -7   1      155.52      161.31      8.35 o 
  -8  -7   1      140.67      137.84      7.33 o 
  -7  -7   1      109.09      107.42      9.75 o 
  -6  -7   1      108.26      105.06      9.31 o 
  -5  -7   1       75.59       66.46      7.06 o 
  -4  -7   1       57.23       57.44      5.54 o 
  -3  -7   1      310.05      296.85     11.82 o 
  -2  -7   1       10.75       11.41      2.46 o 
  -1  -7   1      171.14      157.21      5.50 o 
   0  -7   1      233.57      216.50      7.00 o 
   1  -7   1       11.18       11.84      2.48 o 
   2  -7   1      417.27      408.31     11.77 o 
   3  -7   1      415.03      400.19     14.61 o 
   4  -7   1      183.86      165.37      6.20 o 
   5  -7   1       46.94       46.60      4.26 o 
   6  -7   1       27.75       21.50      5.58 o 
   7  -7   1       48.08       42.69      4.39 o 
   8  -7   1       41.25       47.56      5.00 o 
   9  -7   1      174.99      151.11     11.11 o 
  10  -7   1        6.62        7.43      2.66 o 
  11  -7   1       31.63       35.68      5.03 o 
  12  -7   1        2.79        3.49      2.84 o 
  13  -7   1       24.50       23.71      6.51 o 
 -15  -6   1       27.72       26.02      6.76 o 
 -14  -6   1        4.69        4.95      4.53 o 
 -13  -6   1        8.05        5.99      4.37 o 
 -12  -6   1        2.77        4.05      2.53 o 
 -11  -6   1       25.56       25.72      3.82 o 
 -10  -6   1       19.34       24.66      3.76 o 
  -9  -6   1      290.72      301.73     10.19 o 
  -8  -6   1      105.53      102.85      7.06 o 
  -7  -6   1       34.43       32.34      2.97 o 
  -6  -6   1      317.19      288.87     11.56 o 
  -5  -6   1      208.23      233.25      5.63 o 
  -4  -6   1      118.79      132.85      4.87 o 
  -3  -6   1       90.47      104.38      5.42 o 
  -2  -6   1        7.37        8.69      1.27 o 
  -1  -6   1      391.92      374.71     12.38 o 
   0  -6   1      448.46      394.50     15.18 o 
   1  -6   1       49.80       57.82      3.83 o 
   2  -6   1       73.67       74.81      7.76 o 
   3  -6   1      493.04      508.68     14.22 o 
   4  -6   1        4.99        5.52      1.37 o 
   5  -6   1      873.90      919.23     22.83 o 
   6  -6   1      611.68      619.20     30.93 o 
   7  -6   1      474.45      462.41     29.23 o 
   8  -6   1       87.96       82.69      5.70 o 
   9  -6   1      135.50      135.51      7.50 o 
  10  -6   1       22.93       25.79      4.01 o 
  11  -6   1       12.16       14.96      3.11 o 
  12  -6   1       22.36       26.13      7.16 o 
  13  -6   1        1.05        6.10      4.62 o 
  14  -6   1        6.98        6.32      4.45 o 
 -15  -5   1        4.67        5.11      4.40 o 
 -14  -5   1       31.28       41.57      7.53 o 
 -13  -5   1       18.74       12.94      4.92 o 
 -12  -5   1        2.52       -0.60      2.91 o 
 -11  -5   1       26.03       35.16      4.46 o 
 -10  -5   1       16.64       21.31      2.95 o 
  -9  -5   1       51.29       52.99      3.72 o 
  -8  -5   1      123.90      128.85      7.02 o 
  -7  -5   1      162.39      160.80      7.06 o 
  -6  -5   1      219.99      222.59      7.41 o 
  -5  -5   1      199.01      211.03      6.40 o 
  -4  -5   1      378.46      460.55     11.46 o 
  -3  -5   1      173.31      155.18      6.64 o 
  -2  -5   1      300.62      327.10      8.96 o 
  -1  -5   1      624.91      574.04     17.65 o 
   1  -5   1      871.79      937.22     23.80 o 
   2  -5   1      987.41      957.73     29.60 o 
   3  -5   1     1356.12     1463.72     35.58 o 
   4  -5   1     1689.92     1784.29     41.92 o 
   5  -5   1      324.54      302.43      9.02 o 
   6  -5   1      740.03      769.75     24.79 o 
   7  -5   1      284.59      268.56     10.69 o 
   8  -5   1      429.20      423.96     15.55 o 
   9  -5   1       43.44       52.48      4.60 o 
  10  -5   1        4.28        5.99      2.45 o 
  11  -5   1        8.13       10.54      3.00 o 
  12  -5   1       36.97       37.97      6.98 o 
  13  -5   1       55.60       44.18      7.72 o 
  14  -5   1       14.33       20.03      6.37 o 
  15  -5   1        5.36        2.31      4.42 o 
 -16  -4   1       16.68       23.98      7.01 o 
 -15  -4   1       28.07       38.43      7.50 o 
 -14  -4   1       34.18       43.93      7.61 o 
 -13  -4   1       30.90       44.19      5.98 o 
 -12  -4   1      231.37      232.34     10.82 o 
 -11  -4   1       23.95       25.18      3.01 o 
 -10  -4   1       91.44       84.07      4.60 o 
  -9  -4   1      461.29      411.93     18.76 o 
  -8  -4   1       64.07       62.46      3.63 o 
  -7  -4   1       15.33       17.22      2.05 o 
  -6  -4   1       35.29       40.58      2.57 o 
  -5  -4   1      477.25      533.89     12.77 o 
  -3  -4   1      141.38      133.55      3.76 o 
  -2  -4   1     1828.74     1814.02     42.21 o 
  -1  -4   1     1006.38     1010.60     21.34 o 
   0  -4   1      237.39      214.32      8.20 o 
   1  -4   1     2049.86     1945.71     57.90 o 
   2  -4   1     2940.17     3066.80     91.35 o 
   3  -4   1      934.45      992.05     24.55 o 
   5  -4   1      659.86      744.69     18.63 o 
   6  -4   1        6.76        6.76      1.78 o 
   7  -4   1      250.82      257.14     10.11 o 
   8  -4   1       57.48       51.07      4.13 o 
   9  -4   1      123.36      115.65      9.99 o 
  10  -4   1       97.84       95.03      6.88 o 
  11  -4   1        2.33        2.38      2.08 o 
  12  -4   1       22.98       24.75      5.66 o 
  13  -4   1       32.30       46.51      7.58 o 
  14  -4   1       12.81       14.92      5.91 o 
  15  -4   1        9.12       20.08      6.48 o 
 -16  -3   1        6.02        9.34      5.49 o 
 -15  -3   1        0.41        0.38      4.04 o 
 -14  -3   1        9.10       12.09      3.70 o 
 -13  -3   1       41.73       48.76      5.23 o 
 -12  -3   1       71.67       74.12      5.48 o 
 -11  -3   1      477.12      457.81     16.73 o 
 -10  -3   1       10.54       11.65      2.21 o 
  -9  -3   1       21.15       20.05      3.29 o 
  -8  -3   1      991.79     1001.18     25.27 o 
  -7  -3   1     2494.24     2728.94     64.12 o 
  -6  -3   1       71.86       82.79      3.53 o 
  -5  -3   1       46.77       40.49      2.32 o 
  -4  -3   1      897.81      848.72     18.03 o 
  -3  -3   1     1344.27     1388.46     28.25 o 
  -2  -3   1       30.28       26.43      1.27 o 
  -1  -3   1     2432.36     2629.10     51.91 o 
   1  -3   1      250.40      246.29      8.41 o 
   2  -3   1       46.66       48.80      2.12 o 
   3  -3   1     4946.21     4990.96    113.50 o 
   4  -3   1     2562.16     2857.59     66.72 o 
   5  -3   1       30.05       36.33      1.87 o 
   6  -3   1      143.26      135.38      6.18 o 
   7  -3   1      235.90      278.21     10.45 o 
   8  -3   1      527.31      568.62     27.07 o 
   9  -3   1      576.60      560.82     18.64 o 
  10  -3   1        8.33        9.52      2.55 o 
  11  -3   1       19.69       17.25      5.03 o 
  12  -3   1       37.46       38.35      6.70 o 
  13  -3   1       13.23       17.91      5.85 o 
  14  -3   1        4.44        9.62      5.05 o 
  15  -3   1       16.82       20.60      6.92 o 
 -16  -2   1       11.78       16.90      6.40 o 
 -15  -2   1        7.64        4.86      3.96 o 
 -14  -2   1       27.59       27.61      6.18 o 
 -13  -2   1       12.79       12.33      2.99 o 
 -12  -2   1      230.25      231.23     10.49 o 
 -11  -2   1       92.43      100.76      6.16 o 
 -10  -2   1       21.73       21.75      2.52 o 
  -9  -2   1      246.58      231.42      7.84 o 
  -8  -2   1       93.23       84.11      3.77 o 
  -7  -2   1      123.13      123.11      4.64 o 
  -6  -2   1      138.25      138.94      5.79 o 
  -5  -2   1     2153.96     2346.13     54.81 o 
  -4  -2   1     1219.53     1215.78     34.87 o 
  -3  -2   1     1448.59     1469.20     34.46 o 
  -2  -2   1     1813.19     1731.70     35.19 o 
  -1  -2   1       64.46       70.35      2.03 o 
   0  -2   1     3171.71     3336.47     66.61 o 
   1  -2   1    10283.42    10347.71    236.63 o 
   2  -2   1     1088.97     1163.73     26.80 o 
   3  -2   1      562.71      628.31     22.04 o 
   4  -2   1      747.86      885.93     18.54 o 
   5  -2   1     1334.82     1497.13     31.01 o 
   6  -2   1      360.52      342.94      8.24 o 
   7  -2   1      363.96      390.02     11.22 o 
   8  -2   1      875.29      878.89     22.49 o 
   9  -2   1       83.99       96.93     10.19 o 
  10  -2   1      304.73      320.25     17.64 o 
  11  -2   1      161.55      167.28     11.95 o 
  12  -2   1       91.20       99.42      9.34 o 
  13  -2   1       40.42       58.49      8.49 o 
  14  -2   1       17.37       24.48      6.73 o 
  15  -2   1        0.82        4.23      4.64 o 
  16  -2   1       24.98       41.98      8.96 o 
 -16  -1   1       37.27       38.76      7.58 o 
 -15  -1   1       20.53       20.11      6.02 o 
 -14  -1   1        0.97        2.80      3.76 o 
 -13  -1   1       37.63       33.27      6.07 o 
 -12  -1   1      206.43      219.88     10.04 o 
 -11  -1   1       91.70       93.59      6.94 o 
 -10  -1   1       89.61       96.86      5.57 o 
  -9  -1   1      353.70      396.67     11.18 o 
  -8  -1   1      555.10      634.58     16.46 o 
  -7  -1   1      463.61      465.09     12.95 o 
  -6  -1   1      618.84      646.77     16.35 o 
  -5  -1   1      297.96      285.24      7.92 o 
  -4  -1   1      193.89      165.21      5.90 o 
  -3  -1   1    13961.17    12653.81    291.60 o 
  -1  -1   1     1988.20     2006.94     41.05 o 
   0  -1   1     1054.37     1150.67     24.69 o 
   1  -1   1     9647.52     9010.01    293.05 o 
   2  -1   1     3518.77     3394.56     77.02 o 
   5  -1   1       53.57       53.09      2.60 o 
   6  -1   1      480.76      545.41     16.37 o 
   7  -1   1      404.53      442.27     14.65 o 
   8  -1   1      458.23      444.29     12.50 o 
   9  -1   1      102.81      103.23      9.94 o 
  10  -1   1       28.73       30.71      5.14 o 
  11  -1   1      296.78      303.43     17.17 o 
  12  -1   1      178.25      182.09     12.64 o 
  13  -1   1       14.26       17.06      5.33 o 
  14  -1   1       97.13      100.33     10.14 o 
  15  -1   1       47.22       57.20      8.85 o 
  16  -1   1       10.06       16.59      6.46 o 
 -16   0   1        0.20        0.44      4.07 o 
 -15   0   1        5.63        0.96      3.93 o 
 -14   0   1        1.42       -2.28      3.30 o 
 -13   0   1       10.60        8.43      4.04 o 
 -12   0   1       88.21       69.67      7.25 o 
 -11   0   1      249.12      249.22     10.26 o 
 -10   0   1      532.43      538.17     18.26 o 
  -9   0   1     2136.11     2325.88     74.66 o 
  -8   0   1       72.91       73.63      3.23 o 
  -7   0   1      771.28      671.33     16.89 o 
  -6   0   1      310.24      310.53      8.45 o 
  -5   0   1      106.55      108.93      4.18 o 
  -4   0   1      942.88      976.88     25.58 o 
  -3   0   1     9530.16     8502.84    195.90 o 
  -1   0   1      223.27      231.86      7.04 o 
   1   0   1      896.76      883.64     20.31 o 
   2   0   1      237.68      212.76      4.77 o 
   3   0   1      539.55      556.32     13.43 o 
   4   0   1      893.54      909.27     21.69 o 
   5   0   1     2490.87     2908.90     67.27 o 
   6   0   1     2552.73     2628.92     61.16 o 
   7   0   1      270.13      257.83      9.35 o 
   8   0   1       84.59       67.50      4.03 o 
   9   0   1       84.01       95.89      5.21 o 
  10   0   1      382.13      386.04     20.08 o 
  11   0   1      195.38      189.70     12.83 o 
  12   0   1        5.57        5.96      3.46 o 
  13   0   1       64.70       65.49      7.72 o 
  14   0   1       20.17       20.41      5.74 o 
  15   0   1       26.93       37.45      7.55 o 
  16   0   1       25.98       39.40      7.80 o 
 -16   1   1       36.87       26.98      6.04 o 
 -15   1   1       21.32       19.12      5.27 o 
 -14   1   1        1.43        1.13      2.86 o 
 -13   1   1       35.49       31.65      5.88 o 
 -12   1   1      207.35      228.57     14.34 o 
 -10   1   1       86.29       87.58      5.06 o 
  -9   1   1      354.23      379.34     13.54 o 
  -8   1   1      555.99      614.14     19.74 o 
  -7   1   1      455.27      445.05     20.54 o 
  -6   1   1      619.33      654.90     19.78 o 
  -5   1   1      303.64      297.21      9.66 o 
  -3   1   1    14016.50    12836.98    352.98 o 
  -1   1   1     1992.77     2210.80     83.96 o 
   0   1   1     1050.68     1124.65     47.20 o 
   1   1   1     9646.88     9120.59    447.75 o 
   2   1   1     3575.61     3291.90     93.10 o 
   5   1   1       56.34       56.29      4.40 o 
   6   1   1      485.89      558.38     16.95 o 
   7   1   1      402.73      430.18     24.55 o 
   8   1   1      467.60      473.39     16.85 o 
   9   1   1      102.88       87.12      7.31 o 
  10   1   1       30.92       31.59      5.27 o 
  11   1   1      300.00      282.17     16.26 o 
  12   1   1      175.55      182.50     12.88 o 
  13   1   1       14.76       16.13      5.11 o 
  14   1   1       98.61       98.68     10.03 o 
  15   1   1       46.81       45.25      7.69 o 
  16   1   1        9.68       16.13      5.36 o 
 -16   2   1       11.86       10.85      4.37 o 
 -15   2   1        7.33        4.62      3.71 o 
 -14   2   1       27.01       23.08      5.69 o 
 -13   2   1       12.37       13.32      4.51 o 
 -12   2   1      225.82      225.33     14.34 o 
 -11   2   1       91.50      104.62      8.60 o 
 -10   2   1       21.01       20.69      4.40 o 
  -9   2   1      247.96      250.75      9.23 o 
  -8   2   1       92.03       78.80      4.29 o 
  -7   2   1      127.20      128.70      5.43 o 
  -6   2   1      140.18      142.94      8.13 o 
  -5   2   1     2162.56     2345.36     90.44 o 
  -4   2   1     1235.36     1209.85     34.67 o 
  -3   2   1     1412.25     1475.91     56.92 o 
  -2   2   1     1808.05     1767.90     48.88 o 
  -1   2   1       59.92       61.90      3.96 o 
   0   2   1     3172.96     3325.34    136.07 o 
   1   2   1    10305.64    10162.70    366.07 o 
   2   2   1     1110.26     1101.31     32.37 o 
   3   2   1      555.62      612.40     18.48 o 
   4   2   1      762.49      878.96     35.30 o 
   5   2   1     1356.48     1518.34     42.72 o 
   6   2   1      371.58      363.37     11.26 o 
   7   2   1      373.54      405.95     12.83 o 
   8   2   1      870.59      880.06     37.36 o 
   9   2   1       84.84       88.79      7.50 o 
  10   2   1      296.56      302.45     16.84 o 
  11   2   1      162.85      164.19      9.34 o 
  12   2   1       94.96       97.28      8.87 o 
  13   2   1       42.98       36.18      6.43 o 
  14   2   1       16.86       11.10      4.86 o 
  15   2   1        0.75       -0.69      3.41 o 
  16   2   1       24.32       27.17      6.35 o 
 -16   3   1        5.97        3.90      3.35 o 
 -15   3   1        0.39        4.48      3.85 o 
 -14   3   1        9.23        9.56      4.40 o 
 -13   3   1       42.87       56.68      7.72 o 
 -12   3   1       68.93       64.23      7.20 o 
 -11   3   1      470.64      439.95     22.58 o 
 -10   3   1        9.59        7.77      3.13 o 
  -9   3   1       19.27       18.71      3.68 o 
  -8   3   1      984.80     1006.21     41.79 o 
  -7   3   1     2471.08     2673.55    105.47 o 
  -6   3   1       69.68       69.95      7.80 o 
  -5   3   1       44.63       40.05      2.48 o 
  -4   3   1      897.66      891.46     34.59 o 
  -3   3   1     1313.91     1353.37     39.10 o 
  -2   3   1       29.71       22.81      3.39 o 
  -1   3   1     2432.71     2378.22    105.85 o 
   1   3   1      251.57      253.06      6.45 o 
   2   3   1       46.80       49.79      2.43 o 
   3   3   1     4976.18     4877.59    137.37 o 
   4   3   1     2613.10     2863.78     80.34 o 
   5   3   1       36.87       43.45      2.94 o 
   6   3   1      145.25      151.98      8.35 o 
   7   3   1      241.99      278.35     14.07 o 
   8   3   1      545.39      572.75     25.82 o 
   9   3   1      564.34      544.31     19.86 o 
  10   3   1        7.54        6.53      2.58 o 
  11   3   1       19.82       16.43      3.42 o 
  12   3   1       37.89       32.49      6.92 o 
  13   3   1       12.65        8.38      4.18 o 
  14   3   1        4.47        1.73      3.41 o 
  15   3   1       16.73       15.96      4.97 o 
 -16   4   1       17.73       14.64      4.51 o 
 -15   4   1       29.32       33.16      6.73 o 
 -14   4   1       34.77       43.43      7.31 o 
 -13   4   1       32.23       32.53      6.18 o 
 -12   4   1      237.92      253.08     15.19 o 
 -11   4   1       21.66       27.47      5.25 o 
 -10   4   1       90.30       85.19      7.36 o 
  -9   4   1      463.62      390.77     19.34 o 
  -8   4   1       63.90       66.90      5.66 o 
  -7   4   1       15.91       20.55      3.43 o 
  -6   4   1       36.86       39.95      2.80 o 
  -5   4   1      483.94      543.65     23.24 o 
  -4   4   1      669.07      587.86     24.45 o 
  -3   4   1      133.51      127.92      5.03 o 
  -2   4   1     1835.84     1776.38     75.78 o 
  -1   4   1      988.58     1053.27     43.57 o 
   0   4   1      221.56      203.05     10.44 o 
   1   4   1     2029.94     1993.76     64.76 o 
   2   4   1     2966.49     3198.01     72.50 o 
   3   4   1      942.98     1038.33     31.57 o 
   5   4   1      658.54      739.58     22.85 o 
   6   4   1        7.46        7.07      1.85 o 
   7   4   1      247.33      265.85     10.25 o 
   8   4   1       56.66       52.76      4.20 o 
   9   4   1      125.20      113.49      6.37 o 
  10   4   1       95.57       95.57      6.15 o 
  11   4   1        2.15        2.98      2.59 o 
  12   4   1       20.94       30.35      4.53 o 
  13   4   1       31.00       32.20      8.08 o 
  14   4   1       12.77       16.79      5.27 o 
  15   4   1        8.85       12.53      4.75 o 
 -15   5   1        5.03       11.22      3.99 o 
 -14   5   1       31.78       36.94      6.96 o 
 -13   5   1       18.31       15.60      4.75 o 
 -12   5   1        2.18        1.65      2.91 o 
 -11   5   1       24.87       29.18      5.16 o 
 -10   5   1       15.74       16.65      4.12 o 
  -9   5   1       50.67       46.13      5.36 o 
  -8   5   1      129.25      129.92      8.65 o 
  -7   5   1      155.43      145.55      9.04 o 
  -6   5   1      221.47      238.46     12.09 o 
  -5   5   1      202.55      206.32     10.85 o 
  -4   5   1      387.87      449.09     14.30 o 
  -3   5   1      165.27      150.73      5.78 o 
  -2   5   1      292.32      337.65     10.80 o 
  -1   5   1      609.19      584.05     18.49 o 
   1   5   1      862.06      926.24     27.08 o 
   2   5   1      976.12      962.87     29.44 o 
   3   5   1     1354.37     1510.49     49.41 o 
   4   5   1     1686.60     1741.26     42.50 o 
   5   5   1      321.87      324.90     11.29 o 
   6   5   1      747.23      797.69     24.70 o 
   7   5   1      283.01      263.42     10.39 o 
   8   5   1      437.79      438.80     15.59 o 
   9   5   1       43.19       49.47      5.73 o 
  10   5   1        4.59       10.30      6.03 o 
  11   5   1        8.75       13.96      3.47 o 
  12   5   1       37.96       43.42      5.10 o 
  13   5   1       55.98       74.55      8.90 o 
  14   5   1       15.02       17.56      4.25 o 
  15   5   1        5.04        3.21      3.38 o 
 -15   6   1       26.92       40.45      6.10 o 
 -14   6   1        4.92       12.15      4.04 o 
 -13   6   1        8.18       13.41      4.15 o 
 -12   6   1        3.18        8.01      6.21 o 
 -11   6   1       24.42       21.90      4.86 o 
 -10   6   1       21.34       24.01      4.64 o 
  -9   6   1      286.66      285.30     15.85 o 
  -8   6   1      102.84      103.82      7.86 o 
  -7   6   1       34.64       33.38      3.96 o 
  -6   6   1      310.73      283.82     14.29 o 
  -5   6   1      211.35      216.90     11.54 o 
  -4   6   1      120.06      114.83      5.30 o 
  -3   6   1       93.57      104.08      3.95 o 
  -2   6   1        7.23        8.79      1.46 o 
  -1   6   1      398.76      384.45     18.76 o 
   0   6   1      458.03      420.47     19.51 o 
   1   6   1       48.12       57.33      2.50 o 
   2   6   1       73.49       69.07      2.95 o 
   3   6   1      487.61      546.39     15.96 o 
   4   6   1        4.90        6.13      1.91 o 
   5   6   1      864.67      862.79     45.21 o 
   6   6   1      605.51      648.85     30.14 o 
   7   6   1      481.96      481.76     16.52 o 
   8   6   1       89.87       86.91      5.58 o 
   9   6   1      136.44      135.20      7.36 o 
  10   6   1       23.68       28.16      4.05 o 
  11   6   1       11.57       13.81      3.41 o 
  12   6   1       21.85       21.33      4.25 o 
  13   6   1        0.96        2.70      2.83 o 
  14   6   1        7.19        9.29      4.13 o 
 -14   7   1       50.64       72.96      7.34 o 
 -13   7   1       50.01       74.64     12.20 o 
 -12   7   1       33.80       46.73      5.64 o 
 -11   7   1        4.77        9.27      3.21 o 
 -10   7   1      128.68      136.21      7.89 o 
  -9   7   1      157.24      168.93      8.57 o 
  -8   7   1      140.52      151.65      7.79 o 
  -7   7   1      108.54      102.84      5.90 o 
  -6   7   1      106.62       99.48      5.80 o 
  -5   7   1       77.22       71.10      4.49 o 
  -4   7   1       58.61       60.80      3.19 o 
  -3   7   1      308.94      321.83     10.88 o 
  -2   7   1       13.11       12.37      1.74 o 
  -1   7   1      168.81      151.91      6.99 o 
   0   7   1      231.20      229.34      8.97 o 
   1   7   1       12.61       11.97      2.17 o 
   2   7   1      421.77      429.35     16.14 o 
   3   7   1      412.62      411.68     21.46 o 
   4   7   1      181.29      171.76     11.90 o 
   5   7   1       47.17       48.52      7.09 o 
   6   7   1       26.86       26.76      5.85 o 
   7   7   1       48.72       57.12      9.09 o 
   8   7   1       41.06       47.36      8.76 o 
   9   7   1      175.13      175.33     14.84 o 
  10   7   1        5.84       11.92      6.51 o 
  11   7   1       33.80       39.04      8.57 o 
  12   7   1        3.10        6.98      5.71 o 
  13   7   1       24.49       40.41      9.89 o 
 -13   8   1        0.69        4.20      6.04 o 
 -12   8   1       15.15       23.93      9.07 o 
 -11   8   1       23.72       27.58      8.82 o 
 -10   8   1      106.94      118.30     11.79 o 
  -9   8   1      213.11      249.81     17.86 o 
  -8   8   1        3.98        5.44      4.48 o 
  -7   8   1       69.66       85.17      9.34 o 
  -6   8   1      234.83      245.63     16.46 o 
  -5   8   1      109.19      129.51     10.99 o 
  -4   8   1       76.52       74.04      7.72 o 
  -3   8   1       69.85       72.19      4.90 o 
  -2   8   1       73.54       75.87     12.25 o 
  -1   8   1      106.46       96.31      9.92 o 
   0   8   1      161.13      159.73      7.44 o 
   1   8   1       35.46       38.31      3.64 o 
   2   8   1       19.85       21.98      4.70 o 
   3   8   1       91.25       87.86      7.97 o 
   4   8   1       22.40       31.02      6.04 o 
   5   8   1      179.95      168.38     12.83 o 
   6   8   1      128.63      125.36     11.21 o 
   7   8   1      207.37      223.10     16.18 o 
   8   8   1        7.89        6.84      5.30 o 
   9   8   1       68.21       82.36      9.95 o 
  10   8   1       34.18       48.10      9.67 o 
  11   8   1       15.38       16.98      7.31 o 
  12   8   1        3.12        6.48      6.79 o 
  13   8   1        0.88        1.29      5.85 o 
 -12   9   1       13.84       23.35      8.74 o 
 -11   9   1       18.28       26.73      8.71 o 
 -10   9   1       28.53       52.34     10.19 o 
  -9   9   1       66.86       68.46      9.26 o 
  -8   9   1      208.83      227.14     16.87 o 
  -7   9   1       33.82       40.38      8.32 o 
  -6   9   1       72.07       86.51      9.51 o 
  -5   9   1       36.52       39.07      7.72 o 
  -4   9   1       42.26       41.04      7.12 o 
  -3   9   1       64.16       76.62      7.91 o 
  -2   9   1      332.98      365.29     37.77 o 
  -1   9   1      244.24      220.94     10.08 o 
   0   9   1       24.53       21.70      7.10 o 
   1   9   1        1.27        2.86      1.98 o 
   2   9   1      297.78      272.23     16.81 o 
   3   9   1       64.39       68.93      7.45 o 
   4   9   1      154.06      155.33     12.09 o 
   5   9   1       69.05       75.99      8.63 o 
   6   9   1        4.39        1.68      3.60 o 
   7   9   1       13.71       17.55      6.54 o 
   8   9   1       12.06       13.63      5.82 o 
   9   9   1       37.77       42.50      8.60 o 
  10   9   1        6.51        9.42      6.26 o 
  11   9   1       33.53       58.85     10.91 o 
  12   9   1       18.54       27.64      8.93 o 
 -11  10   1       20.33       21.26      7.80 o 
 -10  10   1       46.94       36.32      8.05 o 
  -9  10   1       45.72       41.70      8.65 o 
  -8  10   1       48.63       38.05      8.21 o 
  -7  10   1        1.37        1.62      4.20 o 
  -6  10   1       59.17       70.93      8.87 o 
  -5  10   1       93.00      103.82     10.36 o 
  -4  10   1      117.78      113.60     10.52 o 
  -3  10   1       62.41       63.90      7.72 o 
  -2  10   1       34.75       41.57      6.81 o 
  -1  10   1       38.87       34.25      6.35 o 
   0  10   1      188.05      190.58      9.04 o 
   1  10   1        8.38        8.76      3.96 o 
   2  10   1       20.58       23.24      5.19 o 
   3  10   1        3.64        2.39      3.21 o 
   4  10   1       11.50       15.41      5.22 o 
   5  10   1       11.11       17.77      5.69 o 
   6  10   1       12.73       22.66      6.40 o 
   7  10   1        2.27        3.41      4.40 o 
   8  10   1        0.94        4.56      4.97 o 
   9  10   1        3.46        3.68      4.95 o 
  10  10   1        9.05       13.02      7.14 o 
  -9  11   1       16.99       35.85      8.60 o 
  -8  11   1       65.62       83.27     10.41 o 
  -7  11   1       25.63       28.60      7.36 o 
  -6  11   1       35.21       46.92      8.87 o 
  -5  11   1        3.46        0.52      4.18 o 
  -4  11   1       38.01       50.41      8.46 o 
  -3  11   1       16.48       27.34      6.57 o 
  -2  11   1       40.63       56.62      8.10 o 
  -1  11   1       80.36       94.70      8.82 o 
   0  11   1       41.14       37.45      6.76 o 
   1  11   1       22.52       16.13      5.08 o 
   2  11   1        6.46        8.10      4.09 o 
   3  11   1       35.59       31.18      6.51 o 
   4  11   1       38.04       48.43      7.99 o 
   5  11   1       18.23       28.96      6.57 o 
   6  11   1        4.92        5.49      4.53 o 
   7  11   1       14.13       20.74      6.90 o 
   8  11   1       35.51       64.34     10.74 o 
   9  11   1       13.62       24.67      7.61 o 
  -7  12   1        3.29        6.95      4.53 o 
  -6  12   1        5.70       12.23      5.55 o 
  -5  12   1        2.83        7.50      5.19 o 
  -4  12   1        6.51       10.11      5.11 o 
  -3  12   1       35.03       45.03      8.32 o 
   1  12   1       22.58       29.07      6.92 o 
   2  12   1       18.45       12.72      5.19 o 
   3  12   1       12.43       11.46      4.95 o 
   4  12   1        8.16       10.27      5.22 o 
   5  12   1        1.86        1.29      3.90 o 
   6  12   1        3.28        5.52      4.48 o 
   7  12   1       18.77       46.46      8.96 o 
  -4  13   1        3.52        5.49      4.84 o 
   3  13   1       21.44       16.59      5.88 o 
  -4 -13   2        9.61       18.87      7.12 o 
  -3 -13   2       12.53       23.41      7.83 o 
  -2 -13   2       15.03       21.15      7.47 o 
  -1 -13   2        5.81        4.31      5.41 o 
   0 -13   2        9.73        9.36      4.23 o 
   1 -13   2        6.84       15.88      6.62 o 
   2 -13   2        6.58       13.85      6.51 o 
   3 -13   2        5.90       11.48      6.32 o 
  -7 -12   2        5.30        5.93      5.69 o 
  -6 -12   2       58.98       70.99     11.87 o 
  -5 -12   2        5.86        3.76      4.45 o 
  -4 -12   2       22.08       27.01      7.83 o 
  -3 -12   2        4.15        5.47      4.81 o 
  -2 -12   2       57.29       76.84     10.19 o 
  -1 -12   2        1.05        2.24      3.43 o 
   0 -12   2       99.86      121.73      8.61 o 
   1 -12   2       19.23       25.06      5.07 o 
   2 -12   2       17.72       27.20      7.64 o 
   3 -12   2       16.71       22.80      7.55 o 
   4 -12   2        2.10        5.99      5.19 o 
   5 -12   2        0.83       -0.88      4.84 o 
   6 -12   2        4.28        8.90      6.32 o 
  -9 -11   2        4.87        6.43      4.64 o 
  -8 -11   2       19.54       19.84      6.54 o 
  -7 -11   2       13.29       19.31      6.04 o 
  -6 -11   2        3.98       14.04      5.66 o 
  -5 -11   2       42.38       52.91      9.45 o 
  -4 -11   2       13.35       19.45      6.29 o 
  -3 -11   2       12.85        7.12      4.29 o 
  -2 -11   2       51.93       68.00     14.11 o 
  -1 -11   2      246.49      289.01     13.40 o 
   0 -11   2       65.27       79.85      6.29 o 
   1 -11   2        7.80       10.02      3.37 o 
   2 -11   2       11.47       15.96      5.78 o 
   3 -11   2        7.48        9.18      5.11 o 
   4 -11   2       33.11       42.03      8.65 o 
   5 -11   2        7.39       11.65      6.02 o 
   6 -11   2        5.18        9.73      5.41 o 
   7 -11   2        2.64        1.73      3.35 o 
   8 -11   2        0.28       -0.11      2.66 o 
   9 -11   2       11.66       22.06      6.46 o 
 -11 -10   2       57.58       87.97     10.30 o 
 -10 -10   2       21.80       21.26      6.51 o 
  -9 -10   2       19.83       22.83      6.87 o 
  -8 -10   2       10.14       10.52      4.86 o 
  -7 -10   2        7.43        6.54      5.05 o 
  -6 -10   2       35.89       40.27      7.97 o 
  -5 -10   2       37.69       43.90      8.16 o 
  -4 -10   2       61.89       68.19      8.35 o 
  -3 -10   2       10.87       14.15      5.16 o 
  -2 -10   2       22.63       30.00      4.39 o 
  -1 -10   2        3.12        2.80      3.35 o 
   0 -10   2       42.33       46.55      5.05 o 
   1 -10   2      229.98      223.44     10.60 o 
   2 -10   2       24.44       27.28      4.21 o 
   3 -10   2      105.03       97.42      9.84 o 
   4 -10   2       50.52       54.12      8.65 o 
   5 -10   2        2.52        4.70      4.56 o 
   6 -10   2        5.50       10.80      5.22 o 
   7 -10   2       94.50      100.03     10.82 o 
   8 -10   2       36.06       58.76      9.95 o 
   9 -10   2        1.69        1.18      3.27 o 
  10 -10   2       41.44       60.36     10.38 o 
 -12  -9   2        7.31        6.70      4.37 o 
 -11  -9   2       27.91       32.20      7.53 o 
 -10  -9   2       11.40       21.26      6.35 o 
  -9  -9   2       66.04       66.04      8.52 o 
  -8  -9   2      143.37      148.19     12.80 o 
  -7  -9   2       14.32       13.90      4.92 o 
  -6  -9   2       81.95       83.41      8.79 o 
  -5  -9   2      151.93      160.55     12.94 o 
  -4  -9   2        0.83        2.99      3.43 o 
  -3  -9   2      114.48      129.87      7.39 o 
  -2  -9   2       96.22       99.99      6.38 o 
  -1  -9   2      112.67      101.86      6.51 o 
   0  -9   2      106.65      108.95      6.69 o 
   1  -9   2      135.80      154.20      8.06 o 
   2  -9   2        3.53        7.18      3.37 o 
   3  -9   2       15.49       25.75      3.84 o 
   4  -9   2      251.87      259.86     16.68 o 
   5  -9   2      226.16      213.65     15.58 o 
   6  -9   2       30.02       34.95      7.12 o 
   7  -9   2        9.32       11.35      5.11 o 
   8  -9   2      129.41      145.11     12.86 o 
   9  -9   2       83.37       80.44      9.59 o 
  10  -9   2       15.06       30.74      7.34 o 
  11  -9   2        6.04        5.11      3.96 o 
 -13  -8   2       16.80       20.71      6.35 o 
 -12  -8   2       40.06       45.55      8.68 o 
 -11  -8   2       13.74       13.35      5.16 o 
 -10  -8   2        6.71        8.54      4.23 o 
  -9  -8   2       49.91       36.46      6.51 o 
  -8  -8   2       21.69       25.71      6.04 o 
  -7  -8   2       18.91       21.81      5.55 o 
  -6  -8   2       45.28       46.43      7.25 o 
  -5  -8   2      428.07      445.91     24.84 o 
  -4  -8   2      727.41      770.36     25.89 o 
  -3  -8   2      459.03      459.98     17.15 o 
  -2  -8   2        3.54        8.52      2.61 o 
  -1  -8   2      126.28      115.90      4.82 o 
   0  -8   2      328.91      320.77      9.96 o 
   1  -8   2      170.96      165.11     11.57 o 
   2  -8   2       96.96       86.93      9.05 o 
   3  -8   2       76.78       74.04      5.16 o 
   4  -8   2       43.50       39.34      6.68 o 
   5  -8   2      240.25      196.35     13.90 o 
   6  -8   2       33.54       39.70      6.87 o 
   7  -8   2      130.13      107.27      7.08 o 
   8  -8   2       15.06       13.24      3.24 o 
   9  -8   2       73.26       73.98      8.17 o 
  10  -8   2        5.73        8.43      3.19 o 
  11  -8   2        5.29        7.79      3.15 o 
  12  -8   2        4.56        6.13      4.04 o 
 -12  -7   2        4.38        7.01      4.07 o 
 -11  -7   2        9.26        9.45      3.96 o 
 -10  -7   2      110.75      119.80     10.18 o 
  -9  -7   2       23.74       27.74      4.54 o 
  -8  -7   2      153.86      161.97      8.71 o 
  -7  -7   2      470.48      476.54     18.17 o 
  -6  -7   2      631.45      652.10     22.54 o 
  -5  -7   2      287.15      279.59     11.80 o 
  -4  -7   2      209.65      215.30      9.35 o 
  -3  -7   2      176.50      151.80     12.29 o 
  -2  -7   2       76.62       71.16      3.47 o 
  -1  -7   2      104.19       94.10      6.23 o 
   0  -7   2        1.11        1.12      1.11 o 
   1  -7   2      427.11      388.25     11.26 o 
   2  -7   2      560.67      573.37     31.63 o 
   3  -7   2       19.65       14.70      2.69 o 
   4  -7   2      113.62      114.07      8.00 o 
   6  -7   2       14.25       16.72      3.37 o 
   7  -7   2       60.89       69.32      5.45 o 
   8  -7   2       79.14       79.14      5.64 o 
   9  -7   2       84.75       79.23      5.91 o 
  10  -7   2       27.87       34.08      4.76 o 
  11  -7   2       28.54       30.78      4.75 o 
  12  -7   2        0.46        2.23      2.83 o 
  13  -7   2       15.43       18.19      6.48 o 
 -15  -6   2       21.74       27.34      7.06 o 
 -14  -6   2       17.83       20.41      5.88 o 
 -13  -6   2        3.17        6.84      3.87 o 
 -12  -6   2       23.06       25.72      3.46 o 
 -11  -6   2        2.85        2.06      1.90 o 
 -10  -6   2      201.31      203.48      9.65 o 
  -9  -6   2      216.02      200.93      9.88 o 
  -8  -6   2      171.04      164.65      6.43 o 
  -7  -6   2      122.61      113.56      4.84 o 
  -6  -6   2       11.29       11.56      1.90 o 
  -5  -6   2       58.32       53.86      2.52 o 
  -4  -6   2      791.98      876.16     24.73 o 
  -3  -6   2      757.97      730.76     24.09 o 
  -2  -6   2      306.58      308.05      8.93 o 
  -1  -6   2       27.30       32.93      2.31 o 
   1  -6   2      476.75      453.29     15.66 o 
   2  -6   2      267.88      235.13      7.42 o 
   3  -6   2      218.92      243.39      7.74 o 
   4  -6   2      233.14      238.16      7.95 o 
   5  -6   2      640.65      623.95     35.59 o 
   6  -6   2       48.99       54.15      4.30 o 
   7  -6   2       81.71       85.43      5.92 o 
   8  -6   2      130.05      118.06      6.92 o 
   9  -6   2       15.51       14.87      3.07 o 
  10  -6   2       40.04       36.27      4.48 o 
  11  -6   2        5.01        7.86      2.81 o 
  12  -6   2       13.36       12.93      3.46 o 
  13  -6   2       70.22       77.39      9.64 o 
  14  -6   2        2.88        3.08      4.78 o 
 -15  -5   2       31.98       41.13      8.08 o 
 -14  -5   2        1.59        1.24      2.76 o 
 -13  -5   2       11.39       15.87      4.00 o 
 -12  -5   2       39.00       51.30      4.19 o 
 -11  -5   2       65.87       60.14      4.09 o 
 -10  -5   2      232.55      209.97      7.82 o 
  -9  -5   2       93.17       94.00      5.11 o 
  -8  -5   2      202.84      177.32      6.54 o 
  -7  -5   2      688.88      651.31     30.90 o 
  -6  -5   2      233.09      242.26     11.03 o 
  -5  -5   2      339.34      284.15     18.94 o 
  -4  -5   2      209.44      218.24      6.56 o 
  -3  -5   2      234.77      264.95      7.12 o 
  -2  -5   2      387.96      375.47      8.89 o 
  -1  -5   2      871.67      819.04     18.30 o 
   0  -5   2      129.99      128.07      4.61 o 
   1  -5   2      886.78      949.49     27.67 o 
   2  -5   2      327.77      344.13     12.16 o 
   3  -5   2      111.13      111.35      6.38 o 
   4  -5   2      836.77      915.06     22.70 o 
   5  -5   2      144.96      133.05      4.99 o 
   6  -5   2       15.26       17.50      2.94 o 
   7  -5   2      269.31      261.79     10.84 o 
   8  -5   2      401.89      394.35     23.83 o 
   9  -5   2      164.08      167.23     12.97 o 
  10  -5   2      154.61      155.40      8.21 o 
  11  -5   2       35.13       26.84      3.98 o 
  12  -5   2       70.24       94.59      9.53 o 
  13  -5   2       24.68       23.79      6.32 o 
  14  -5   2        7.59       11.13      5.69 o 
 -16  -4   2        3.63        4.23      4.81 o 
 -15  -4   2        8.26        9.76      3.78 o 
 -14  -4   2        2.17        2.60      2.93 o 
 -13  -4   2       11.82       15.13      3.45 o 
 -12  -4   2      130.47      137.75      8.05 o 
 -11  -4   2      129.90      129.39      5.82 o 
 -10  -4   2      371.13      343.21     10.84 o 
  -9  -4   2      988.66      978.78     25.41 o 
  -8  -4   2      487.64      480.49     13.42 o 
  -7  -4   2        7.57       11.65      1.81 o 
  -6  -4   2     1036.19      968.71     32.60 o 
  -5  -4   2      806.94      797.71     20.22 o 
  -4  -4   2      296.19      232.01     10.91 o 
  -3  -4   2      238.61      247.03      6.11 o 
  -2  -4   2      510.74      491.94     10.99 o 
  -1  -4   2        6.24        6.26      0.95 o 
   0  -4   2      558.06      531.34     16.51 o 
   1  -4   2      397.46      399.99     13.28 o 
   2  -4   2      116.39      105.95      4.80 o 
   3  -4   2      869.17      856.69     26.41 o 
   4  -4   2      405.04      456.71     11.98 o 
   5  -4   2       59.68       55.05      2.71 o 
   6  -4   2      424.11      447.45     15.84 o 
   7  -4   2      371.35      379.46     13.96 o 
   8  -4   2      400.77      441.00     15.62 o 
   9  -4   2      355.93      381.11     14.54 o 
  10  -4   2      312.45      320.88     18.16 o 
  11  -4   2       82.80       85.34      5.83 o 
  12  -4   2       46.22       42.39      6.98 o 
  13  -4   2       43.90       40.71      7.45 o 
  14  -4   2       19.22       19.81      6.54 o 
  15  -4   2        1.79        9.07      5.16 o 
 -16  -3   2       26.07       33.85      7.80 o 
 -15  -3   2        5.30       11.10      5.14 o 
 -14  -3   2       82.27       95.02      6.59 o 
 -13  -3   2       34.57       27.38      3.99 o 
 -12  -3   2        9.44        8.33      3.89 o 
 -11  -3   2       36.14       37.71      4.22 o 
 -10  -3   2       84.10       77.70      4.16 o 
  -9  -3   2      119.41      109.24      4.77 o 
  -8  -3   2      319.18      302.44     10.99 o 
  -7  -3   2      313.09      314.51      9.26 o 
  -6  -3   2      314.76      290.58      8.47 o 
  -5  -3   2      369.33      362.15      9.76 o 
  -4  -3   2       16.88       19.71      1.65 o 
  -3  -3   2      235.56      247.38      5.75 o 
  -2  -3   2     3193.75     3144.25     56.38 o 
   0  -3   2     2659.33     2714.43     54.49 o 
   1  -3   2     1193.10     1293.40     26.97 o 
   2  -3   2      395.95      409.24     13.28 o 
   3  -3   2      987.67     1078.45     26.03 o 
   4  -3   2     1517.26     1694.70     39.72 o 
   5  -3   2       42.92       40.74      2.12 o 
   6  -3   2       79.43       75.96      4.33 o 
   7  -3   2       30.18       30.72      3.65 o 
   8  -3   2        0.54       -0.80      1.18 o 
   9  -3   2      321.05      359.23     16.10 o 
  10  -3   2       68.56       80.08      8.34 o 
  11  -3   2      242.67      256.48     15.93 o 
  12  -3   2       82.23       89.29      8.71 o 
  13  -3   2        9.68       11.90      5.05 o 
  14  -3   2       29.05       45.00      8.60 o 
  15  -3   2       57.68       70.96     10.05 o 
 -16  -2   2       27.88       34.89      7.28 o 
 -15  -2   2       70.39       69.48      8.54 o 
 -14  -2   2       22.38       18.52      5.25 o 
 -13  -2   2       19.52       18.41      3.48 o 
 -12  -2   2      110.35       96.92      6.30 o 
 -11  -2   2        0.66        1.67      1.76 o 
 -10  -2   2      226.83      222.89      7.68 o 
  -9  -2   2      412.68      392.44     11.43 o 
  -8  -2   2      187.20      188.68      6.39 o 
  -7  -2   2        7.83        8.67      1.51 o 
  -6  -2   2      705.50      786.15     19.58 o 
  -5  -2   2      819.77      863.81     21.48 o 
  -3  -2   2     2722.30     2678.34     64.00 o 
  -2  -2   2      809.44      814.41     14.97 o 
  -1  -2   2     2278.41     2316.31     55.18 o 
   1  -2   2      175.91      165.41      8.57 o 
   2  -2   2     1103.87     1205.93     28.56 o 
   3  -2   2      328.72      350.49     13.43 o 
   4  -2   2     3129.86     3533.41     79.21 o 
   5  -2   2     2160.94     2362.91     55.09 o 
   6  -2   2      243.73      263.79      6.29 o 
   7  -2   2     1162.53     1244.21     36.34 o 
   8  -2   2      354.64      369.47     16.07 o 
   9  -2   2      255.29      233.96     18.85 o 
  10  -2   2      391.96      391.76     20.71 o 
  11  -2   2       14.25       17.14      4.97 o 
  12  -2   2      164.40      151.51     11.95 o 
  13  -2   2       95.57      106.21     10.36 o 
  14  -2   2       41.24       55.85      9.09 o 
  15  -2   2       15.22       16.84      6.62 o 
 -16  -1   2        2.71        2.61      4.31 o 
 -15  -1   2       13.16       12.97      5.36 o 
 -14  -1   2        5.56        4.89      3.63 o 
 -13  -1   2       15.58        7.99      3.65 o 
 -12  -1   2      226.67      191.68      9.01 o 
 -11  -1   2      372.56      371.41     13.84 o 
 -10  -1   2      173.34      171.65      7.77 o 
  -9  -1   2       99.93       90.69      6.53 o 
  -8  -1   2      369.78      353.98      9.86 o 
  -7  -1   2      396.35      383.17     10.41 o 
  -5  -1   2      519.00      495.95     12.49 o 
  -4  -1   2      422.28      404.13     10.40 o 
  -3  -1   2      798.34      805.67     19.34 o 
  -2  -1   2    11130.32    11109.92    263.84 o 
  -1  -1   2     1144.30     1072.00     44.29 o 
   0  -1   2     2927.22     3000.43     68.15 o 
   1  -1   2     5166.17     5370.03    106.35 o 
   2  -1   2     2047.21     2131.05     58.26 o 
   5  -1   2      133.70      127.06      5.21 o 
   6  -1   2      173.76      151.29      8.98 o 
   7  -1   2       57.69       64.65      3.03 o 
   8  -1   2      482.27      506.09     13.44 o 
   9  -1   2     1695.09     1673.52     68.35 o 
  10  -1   2      645.59      622.17     29.56 o 
  11  -1   2       13.12       16.32      4.78 o 
  12  -1   2       55.28       67.50      8.63 o 
  13  -1   2       55.86       62.47      8.57 o 
  14  -1   2        0.03       -0.63      3.41 o 
  15  -1   2       15.73       27.75      6.87 o 
  16  -1   2       11.52       11.84      4.70 o 
 -16   0   2        2.99       -1.59      3.76 o 
 -14   0   2       76.12       71.81      8.21 o 
 -13   0   2        0.34       -0.33      2.61 o 
 -12   0   2      259.18      264.67     15.96 o 
 -11   0   2       74.25       81.48      5.19 o 
 -10   0   2      176.13      173.49      7.83 o 
  -9   0   2        3.80        2.38      1.65 o 
  -8   0   2      501.40      544.12     14.17 o 
  -7   0   2      306.20      316.59      8.71 o 
  -6   0   2     1626.98     1999.25     46.87 o 
  -5   0   2       47.34       44.26      2.00 o 
  -3   0   2     3573.81     3633.33     99.36 o 
  -2   0   2     3614.36     3837.20     88.05 o 
  -1   0   2     2510.38     2960.42     68.03 o 
   1   0   2     7369.35     7546.58    209.57 o 
   2   0   2     2260.01     2417.19     47.85 o 
   3   0   2     2068.02     2283.36     45.42 o 
   4   0   2     1286.49     1458.77     29.47 o 
   5   0   2       48.52       48.80      2.02 o 
   6   0   2      376.60      361.58      8.41 o 
   7   0   2      149.54      138.03      4.13 o 
   8   0   2      310.56      309.91      7.76 o 
   9   0   2      116.45      128.58      6.31 o 
  10   0   2       23.13       31.95      5.41 o 
  11   0   2      391.31      375.17     19.97 o 
  12   0   2       91.74      101.29      9.59 o 
  13   0   2      113.51      128.16     10.82 o 
  14   0   2       67.91       73.08      8.43 o 
  15   0   2       15.60       19.18      5.88 o 
  16   0   2       29.25       50.36      8.68 o 
 -16   1   2        2.77        1.24      2.99 o 
 -15   1   2       13.25       16.90      5.41 o 
 -14   1   2        6.12        5.00      3.08 o 
 -13   1   2       14.97       13.27      4.23 o 
 -12   1   2      228.51      183.08     12.50 o 
 -11   1   2      365.11      349.73     18.93 o 
 -10   1   2      168.07      156.90      7.21 o 
  -9   1   2       99.37       85.29      4.78 o 
  -8   1   2      365.19      323.83     14.73 o 
  -7   1   2      398.21      374.99     10.02 o 
  -6   1   2     1659.64     1442.23     56.54 o 
  -5   1   2      512.57      484.74     16.74 o 
  -4   1   2      408.30      411.89     10.23 o 
  -3   1   2      773.90      812.76     19.24 o 
  -2   1   2    11082.26    12113.50    319.87 o 
  -1   1   2     1131.76     1081.24     40.55 o 
   0   1   2     2924.72     2934.62     66.90 o 
   1   1   2     5174.48     5147.02    200.63 o 
   2   1   2     2031.84     2018.47     58.04 o 
   5   1   2      121.79      126.05      5.24 o 
   6   1   2      163.44      152.70      6.33 o 
   7   1   2       57.07       68.28      4.05 o 
   8   1   2      481.40      490.81     29.27 o 
   9   1   2     1690.95     1671.32     49.47 o 
  10   1   2      648.49      646.68     21.41 o 
  11   1   2       12.77       15.91      4.45 o 
  12   1   2       55.10       55.06      7.01 o 
  13   1   2       56.95       54.62      7.72 o 
  14   1   2        0.04        1.04      3.68 o 
  15   1   2       16.33       21.84      6.35 o 
  16   1   2       11.91       20.49      6.18 o 
 -16   2   2       28.31       22.17      5.58 o 
 -15   2   2       70.05       67.75      8.10 o 
 -14   2   2       22.21       26.73      6.04 o 
 -13   2   2       19.74       19.95      4.95 o 
 -12   2   2      108.72       96.90      8.46 o 
 -11   2   2        0.95        2.58      2.23 o 
 -10   2   2      219.82      215.22     12.86 o 
  -9   2   2      418.21      392.77     13.54 o 
  -8   2   2      185.12      190.40      7.57 o 
  -7   2   2        8.10        4.76      4.18 o 
  -6   2   2      690.17      771.75     23.44 o 
  -5   2   2      847.12      910.03     26.02 o 
  -3   2   2     2745.09     2847.15     54.83 o 
  -2   2   2      826.04      827.31     34.78 o 
  -1   2   2     2291.42     2363.22     95.91 o 
   2   2   2     1130.94     1215.14     34.45 o 
   3   2   2      335.47      358.79     11.27 o 
   4   2   2     3107.91     3270.65     96.04 o 
   5   2   2     2173.10     2367.63     67.07 o 
   6   2   2      252.62      261.53      9.54 o 
   7   2   2     1147.12     1249.65     37.25 o 
   8   2   2      342.31      348.49     13.02 o 
   9   2   2      250.65      229.58     19.99 o 
  10   2   2      388.45      385.37     14.58 o 
  11   2   2       12.67       20.61      3.54 o 
  12   2   2      164.06      144.37     11.35 o 
  13   2   2       94.39       90.96      9.23 o 
  14   2   2       39.94       50.85      7.72 o 
  15   2   2       15.24       20.74      6.35 o 
 -16   3   2       26.15       22.58      5.88 o 
 -15   3   2        5.43        6.18      4.09 o 
 -14   3   2       84.33       85.03      8.79 o 
 -13   3   2       31.40       33.10      6.10 o 
 -12   3   2        8.56        5.41      3.52 o 
 -11   3   2       36.79       33.60      5.19 o 
 -10   3   2       82.72       66.65      6.13 o 
  -9   3   2      116.16       94.01      7.25 o 
  -8   3   2      321.57      317.86     15.60 o 
  -7   3   2      316.53      307.45     15.22 o 
  -6   3   2      314.13      289.24      9.95 o 
  -5   3   2      363.03      331.32     16.04 o 
  -4   3   2       16.19       16.85      1.25 o 
  -3   3   2      237.04      242.99     25.91 o 
  -2   3   2     3145.95     3389.10    130.36 o 
   0   3   2     2680.94     2719.48    111.62 o 
   1   3   2     1191.93     1360.47     67.65 o 
   2   3   2      407.91      412.11     10.92 o 
   3   3   2     1026.94     1082.27     31.38 o 
   4   3   2     1516.18     1657.83     48.13 o 
   5   3   2       40.71       37.53      2.84 o 
   6   3   2       78.15       79.62      4.29 o 
   7   3   2       30.57       33.13      3.20 o 
   8   3   2        0.71       -0.65      1.53 o 
   9   3   2      320.96      328.97     12.94 o 
  10   3   2       70.48       76.24      5.42 o 
  11   3   2      238.37      246.46     11.19 o 
  12   3   2       80.13       83.80      8.17 o 
  13   3   2        9.65        5.63      3.76 o 
  14   3   2       28.63       39.23      7.28 o 
  15   3   2       57.61       72.97      8.57 o 
 -16   4   2        3.51       10.22      3.74 o 
 -15   4   2        8.47        8.98      4.26 o 
 -14   4   2        2.18        1.40      3.30 o 
 -13   4   2       12.54       18.02      4.95 o 
 -12   4   2      130.25      132.56     10.30 o 
 -11   4   2      129.14      112.69      9.07 o 
 -10   4   2      360.86      340.17     17.80 o 
  -9   4   2      998.55     1000.03     41.92 o 
  -8   4   2      482.16      444.18     21.62 o 
  -7   4   2        7.48        6.73      1.74 o 
  -6   4   2     1036.81      929.00     28.41 o 
  -5   4   2      805.74      830.83     33.57 o 
  -3   4   2      239.75      268.40      8.68 o 
  -1   4   2        6.90        7.12      2.28 o 
   0   4   2      553.28      501.18     23.63 o 
   1   4   2      395.23      390.92     12.07 o 
   2   4   2      116.73      104.61      4.79 o 
   3   4   2      870.20      852.55     25.26 o 
   4   4   2      390.57      439.74     14.46 o 
   5   4   2       60.21       58.24      3.58 o 
   6   4   2      438.46      483.48     15.90 o 
   7   4   2      373.27      394.85     13.92 o 
   8   4   2      395.29      409.58     15.26 o 
   9   4   2      356.27      377.13     14.42 o 
  10   4   2      311.76      330.95     19.15 o 
  11   4   2       80.10       84.61      6.55 o 
  12   4   2       46.67       41.56      4.86 o 
  13   4   2       43.42       42.57     15.34 o 
  14   4   2       18.73       19.89      5.41 o 
  15   4   2        1.82        6.02      3.96 o 
 -15   5   2       32.23       33.71      6.87 o 
 -14   5   2        1.28        3.54      3.68 o 
 -13   5   2       10.69        9.37      4.20 o 
 -12   5   2       40.68       40.22      6.35 o 
 -11   5   2       66.78       62.66      6.70 o 
 -10   5   2      233.87      213.60     12.61 o 
  -9   5   2       91.78       91.98      7.47 o 
  -8   5   2      201.87      166.84     10.36 o 
  -7   5   2      684.09      683.68     28.96 o 
  -6   5   2      230.85      237.72     12.58 o 
  -4   5   2      210.35      203.53      7.72 o 
  -3   5   2      241.74      260.59      9.08 o 
  -1   5   2      889.32      808.52     35.99 o 
   0   5   2      137.65      129.48      8.16 o 
   1   5   2      882.14      905.27     23.31 o 
   2   5   2      334.43      346.53      9.10 o 
   3   5   2      105.19      104.63      4.57 o 
   4   5   2      843.66      873.73     26.99 o 
   5   5   2      145.29      139.81      6.12 o 
   6   5   2       15.43       14.81      2.42 o 
   7   5   2      269.73      272.54     10.73 o 
   8   5   2      396.99      425.09     28.12 o 
   9   5   2      163.15      168.03      8.47 o 
  10   5   2      150.89      143.16      7.78 o 
  11   5   2       36.47       31.92      7.31 o 
  12   5   2       72.05       78.43     12.17 o 
  13   5   2       24.80       26.79      9.93 o 
  14   5   2        7.69        3.79      3.87 o 
 -15   6   2       21.79       19.51      4.25 o 
 -14   6   2       18.44       27.91      6.37 o 
 -13   6   2        3.13        3.57      3.74 o 
 -12   6   2       23.83       21.18      4.78 o 
 -11   6   2        2.72        1.54      2.42 o 
 -10   6   2      197.85      175.38     11.68 o 
  -9   6   2      220.47      209.73     12.39 o 
  -8   6   2      167.74      160.38     10.14 o 
  -7   6   2      123.72      103.41      7.77 o 
  -6   6   2       12.28        9.37      2.91 o 
  -5   6   2       55.32       48.49      4.37 o 
  -4   6   2      788.89      808.79     25.48 o 
  -3   6   2      765.85      738.78     27.66 o 
  -1   6   2       27.68       32.44      2.91 o 
   1   6   2      485.02      463.95     15.43 o 
   2   6   2      268.74      244.35      9.10 o 
   3   6   2      223.84      232.71      8.47 o 
   4   6   2      241.20      251.99      9.10 o 
   5   6   2      645.15      652.21     32.98 o 
   6   6   2       51.68       56.12      4.06 o 
   7   6   2       85.68       88.92      5.39 o 
   8   6   2      127.93      132.13      6.98 o 
   9   6   2       14.83       13.53      3.06 o 
  10   6   2       41.25       38.94      4.93 o 
  11   6   2        4.64        5.99      2.75 o 
  12   6   2       13.87       15.80      3.64 o 
  13   6   2       70.12       77.17      9.89 o 
  14   6   2        3.24        3.10      6.59 o 
 -14   7   2        3.35        7.89      3.69 o 
 -13   7   2        0.05        0.39      2.95 o 
 -12   7   2        4.81        6.68      3.57 o 
 -11   7   2        9.05        8.63      3.32 o 
 -10   7   2      110.33      110.55      8.76 o 
  -9   7   2       24.00       29.51      4.81 o 
  -8   7   2      151.23      142.80      9.75 o 
  -7   7   2      463.28      474.73     22.53 o 
  -6   7   2      625.76      581.24     27.69 o 
  -5   7   2      287.57      257.45     13.63 o 
  -4   7   2      203.52      233.59     25.54 o 
  -3   7   2      178.85      147.54      5.35 o 
  -2   7   2       74.94       74.90      4.56 o 
  -1   7   2      103.35       98.46     11.41 o 
   0   7   2        1.06        0.83      1.56 o 
   1   7   2      427.02      408.49     14.13 o 
   2   7   2      566.80      589.80     20.47 o 
   3   7   2       19.43       20.19      4.51 o 
   4   7   2      117.27      105.30      9.04 o 
   6   7   2       16.69       22.94      5.63 o 
   7   7   2       60.14       69.73      8.02 o 
   8   7   2       79.71       77.91      9.23 o 
   9   7   2       90.18      101.57     10.52 o 
  10   7   2       27.60       36.02      8.32 o 
  11   7   2       28.10       30.91      7.69 o 
  12   7   2        0.54       -0.25      4.73 o 
  13   7   2       14.96       25.66      9.07 o 
 -13   8   2       16.36       17.12      8.08 o 
 -12   8   2       40.20       51.04      9.97 o 
 -11   8   2       13.84       22.28      8.05 o 
 -10   8   2        7.28        8.41      6.10 o 
  -9   8   2       48.47       45.27      8.54 o 
  -8   8   2       22.34       33.60      7.45 o 
  -7   8   2       18.68       19.75      5.91 o 
  -6   8   2       45.73       42.33      4.13 o 
  -5   8   2      427.05      465.60     16.53 o 
  -4   8   2      725.83      780.88     24.86 o 
  -3   8   2      464.21      486.00     39.24 o 
  -2   8   2        2.79        7.66      2.44 o 
  -1   8   2      127.32      104.47     15.96 o 
   0   8   2      319.49      320.15     12.28 o 
   1   8   2      167.77      149.23     10.69 o 
   2   8   2      100.34       93.38      7.80 o 
   3   8   2       78.04       65.19      6.79 o 
   4   8   2       45.56       50.66      7.25 o 
   5   8   2      241.08      202.23     14.18 o 
   6   8   2       34.54       35.85      6.92 o 
   7   8   2      128.50      138.90     12.03 o 
   8   8   2       15.70       21.37      7.09 o 
   9   8   2       71.25       77.50     11.29 o 
  10   8   2        6.27        9.97      6.54 o 
  11   8   2        5.04        7.75      6.46 o 
  12   8   2        3.98        5.77      6.13 o 
 -12   9   2        7.71       13.13      7.58 o 
 -11   9   2       28.45       53.87     10.55 o 
 -10   9   2       12.09       22.86      7.36 o 
  -9   9   2       66.72       62.66      8.35 o 
  -8   9   2      144.12      127.77     11.70 o 
  -7   9   2       15.23       29.75      6.84 o 
  -6   9   2       79.10       76.65      8.68 o 
  -5   9   2      149.55      154.37     12.88 o 
  -4   9   2        0.56        3.19      3.57 o 
  -3   9   2      111.36      118.12     10.77 o 
  -2   9   2       92.61       86.16      5.80 o 
  -1   9   2      118.00       95.62      6.07 o 
   0   9   2      111.49      103.66      6.03 o 
   1   9   2      134.20      124.34      9.86 o 
   2   9   2        3.13        2.88      2.80 o 
   3   9   2       13.64       17.06      4.70 o 
   4   9   2      248.92      217.75     14.70 o 
   5   9   2      222.80      213.52     15.25 o 
   6   9   2       29.51       45.88      8.13 o 
   7   9   2        9.43       14.18      5.96 o 
   8   9   2      129.74      132.72     12.97 o 
   9   9   2       83.39       90.91     10.88 o 
  10   9   2       15.30       23.05      7.97 o 
  11   9   2        5.74       11.57      6.76 o 
 -11  10   2       57.49       86.90     10.88 o 
 -10  10   2       21.92       33.68      8.30 o 
  -9  10   2       19.15       28.46      7.69 o 
  -8  10   2        9.25       15.47      6.29 o 
  -7  10   2        7.50        8.85      5.52 o 
  -6  10   2       37.25       47.61      9.04 o 
  -5  10   2       36.89       38.90      7.99 o 
  -4  10   2       62.07       66.92      8.13 o 
  -3  10   2       10.73       16.46      5.19 o 
  -2  10   2       22.57       26.96      3.94 o 
  -1  10   2        3.29        5.67      2.65 o 
   0  10   2       41.45       29.73      5.82 o 
   1  10   2      229.36      205.88     14.26 o 
   2  10   2       25.24       15.30      4.62 o 
   3  10   2      106.27      100.99      9.42 o 
   4  10   2       51.42       49.45      7.72 o 
   5  10   2        2.54        4.97      4.23 o 
   6  10   2        5.40        5.88      4.40 o 
   7  10   2       94.09       99.64     10.71 o 
   8  10   2       36.03       53.63      9.84 o 
   9  10   2        1.63        1.04      4.89 o 
  10  10   2       41.76       59.95     11.29 o 
  -9  11   2        5.08        9.45      5.03 o 
  -8  11   2       19.93       25.00      6.98 o 
  -7  11   2       13.45       15.27      6.21 o 
  -6  11   2        3.67        3.90      4.84 o 
  -5  11   2       41.97       39.53      8.38 o 
  -4  11   2       12.86       14.86      5.33 o 
  -3  11   2       13.13       25.19      6.26 o 
  -2  11   2       53.46       69.15      8.10 o 
   0  11   2       63.63       58.90      8.13 o 
   1  11   2        7.79        9.29      4.86 o 
   2  11   2       12.25        7.99      4.07 o 
   3  11   2        7.76        7.45      4.37 o 
   4  11   2       33.41       21.07      5.91 o 
   5  11   2        7.34       11.29      5.16 o 
   6  11   2        5.27       12.55      5.44 o 
   7  11   2        2.67        5.14      4.78 o 
   8  11   2        0.28       -0.08      3.43 o 
  -7  12   2        5.25        8.76      4.92 o 
  -6  12   2       60.11       60.96     10.52 o 
  -5  12   2        6.13        5.82      5.05 o 
  -4  12   2       21.85       26.59      7.34 o 
  -3  12   2        4.09       10.30      5.22 o 
   1  12   2       19.89       30.08      6.59 o 
   2  12   2       18.92       25.93      7.12 o 
   3  12   2       17.29       10.19      4.70 o 
   4  12   2        2.03        0.96      3.41 o 
   5  12   2        0.87        2.01      3.82 o 
   6  12   2        3.78        8.19      4.23 o 
   2  13   2        6.84       17.28      6.29 o 
   3  13   2        5.91        7.58      5.03 o 
  -3 -13   3        9.23       22.03      6.98 o 
  -2 -13   3       30.63       35.33      8.65 o 
  -1 -13   3       54.69       48.24      9.40 o 
   0 -13   3       12.63       15.68      4.84 o 
   1 -13   3       19.86       29.73      8.21 o 
   2 -13   3        6.15        9.92      6.21 o 
  -7 -12   3       35.69       40.88      9.20 o 
  -6 -12   3        0.15        2.09      5.00 o 
  -5 -12   3        1.90       13.38      5.52 o 
  -4 -12   3        3.28        2.55      4.62 o 
  -3 -12   3       39.23       50.33      9.31 o 
  -2 -12   3       76.03       89.18     10.41 o 
  -1 -12   3       30.02       36.10      5.42 o 
   0 -12   3       23.28       31.09      4.97 o 
   1 -12   3       26.86       26.95      4.69 o 
   2 -12   3       58.89       65.99      8.90 o 
   3 -12   3        9.34        9.64      5.11 o 
   4 -12   3        1.09        9.01      5.33 o 
   5 -12   3       12.47       23.43      7.20 o 
   6 -12   3        0.89        2.77      5.25 o 
  -9 -11   3        2.93        6.37      4.40 o 
  -8 -11   3        7.19        7.12      4.37 o 
  -7 -11   3       23.35       29.40      7.42 o 
  -6 -11   3       16.91       26.24      7.31 o 
  -5 -11   3       27.62       45.88      8.65 o 
  -4 -11   3        5.43        8.82      5.03 o 
  -3 -11   3        2.05       -0.14      3.60 o 
  -2 -11   3       55.07       76.31      6.34 o 
  -1 -11   3       11.49       13.51      3.44 o 
   0 -11   3       74.87       67.29      5.63 o 
   1 -11   3       11.31       15.01      3.76 o 
   2 -11   3       11.08       15.14      6.02 o 
   3 -11   3       16.54       28.24      7.39 o 
   4 -11   3        2.12        4.86      3.82 o 
   5 -11   3       46.59       57.61      8.96 o 
   6 -11   3       58.03       66.70     10.16 o 
   7 -11   3        7.05        4.09      3.52 o 
   8 -11   3        1.57        4.86      3.52 o 
 -11 -10   3        2.34        2.25      3.13 o 
 -10 -10   3        8.69       12.28      5.16 o 
  -9 -10   3        1.95        1.65      3.71 o 
  -8 -10   3       21.97       22.88      6.59 o 
  -7 -10   3       42.57       46.68      8.46 o 
  -6 -10   3        2.92        6.13      4.56 o 
  -5 -10   3       27.99       35.99      7.50 o 
  -4 -10   3        6.08        3.65      3.79 o 
  -3 -10   3       59.21       64.79      5.65 o 
  -2 -10   3      161.35      173.93      9.01 o 
  -1 -10   3       59.62       62.69      7.64 o 
   0 -10   3       76.80       80.55      5.96 o 
   1 -10   3      156.64      158.83     16.17 o 
   2 -10   3      116.03      125.18      7.45 o 
   3 -10   3       49.97       56.32      8.63 o 
   4 -10   3        1.90        5.74      4.15 o 
   5 -10   3        9.61        9.48      5.11 o 
   6 -10   3       91.46       75.14      8.71 o 
   7 -10   3       46.36       59.92      9.53 o 
   8 -10   3        3.00        4.42      3.82 o 
   9 -10   3        7.52       14.78      5.44 o 
  10 -10   3        4.90        9.09      4.20 o 
 -12  -9   3        6.96        1.24      3.30 o 
 -11  -9   3       11.83       18.76      5.80 o 
 -10  -9   3        5.08        4.62      3.63 o 
  -9  -9   3        4.00        3.13      3.74 o 
  -8  -9   3        1.14        0.55      2.91 o 
  -7  -9   3       97.79       96.79      9.84 o 
  -6  -9   3       77.05       82.91      9.07 o 
  -5  -9   3      157.49      155.44     12.66 o 
  -4  -9   3       32.54       35.00      6.59 o 
  -3  -9   3      449.52      464.71     17.79 o 
  -2  -9   3      231.95      217.95      9.98 o 
  -1  -9   3       53.29       52.08      4.66 o 
   0  -9   3      229.02      236.34     10.57 o 
   1  -9   3       20.22       23.95      3.80 o 
   2  -9   3       11.22       11.37      2.95 o 
   3  -9   3       56.59       53.80      4.69 o 
   4  -9   3       81.52       69.89      8.19 o 
   5  -9   3       16.76       24.89      6.26 o 
   6  -9   3       57.87       55.71      7.14 o 
   7  -9   3       23.32       28.21      6.48 o 
   8  -9   3       18.98       27.36      7.23 o 
   9  -9   3       37.97       36.48      7.88 o 
  10  -9   3        0.74        3.21      3.74 o 
  11  -9   3       19.31       16.21      5.52 o 
 -13  -8   3        4.89        7.50      4.75 o 
 -12  -8   3       29.96       34.01      7.23 o 
 -11  -8   3       11.14        9.62      4.48 o 
 -10  -8   3       55.86       63.40      5.92 o 
  -9  -8   3       27.67       35.51      5.08 o 
  -8  -8   3       63.81       68.64      7.91 o 
  -7  -8   3       36.57       46.47      5.36 o 
  -6  -8   3       34.61       37.27      4.94 o 
  -5  -8   3       39.91       48.17      5.43 o 
  -4  -8   3      235.75      223.18     20.40 o 
  -3  -8   3      411.04      431.10     15.97 o 
  -2  -8   3      398.00      401.94     15.37 o 
  -1  -8   3      120.63      126.87      5.35 o 
   0  -8   3       47.37       45.08      3.18 o 
   1  -8   3      291.01      286.52     12.17 o 
   2  -8   3      165.60      161.60      8.07 o 
   3  -8   3      108.89      102.26      5.77 o 
   4  -8   3      212.99      227.50     10.28 o 
   5  -8   3      108.02      109.09     10.00 o 
   6  -8   3       37.45       33.98      4.64 o 
   7  -8   3      113.24      114.04     10.44 o 
   8  -8   3       93.68       95.96      6.68 o 
   9  -8   3       30.49       43.07      5.44 o 
  10  -8   3        6.96       10.96      5.85 o 
  11  -8   3       14.74       17.80      4.23 o 
  12  -8   3       26.14       35.87      5.81 o 
 -13  -7   3       43.67       45.86      6.06 o 
 -12  -7   3        8.65        9.80      3.46 o 
 -11  -7   3       13.87       16.41      3.73 o 
 -10  -7   3      136.07      126.86      8.03 o 
  -9  -7   3       39.74       41.69      8.35 o 
  -8  -7   3       43.51       50.39      4.86 o 
  -7  -7   3       99.10       95.79      6.85 o 
  -6  -7   3      222.45      211.92      9.83 o 
  -5  -7   3       39.27       36.70      4.01 o 
  -4  -7   3      190.61      171.86      6.51 o 
  -3  -7   3       96.17       94.35      4.81 o 
  -2  -7   3       53.11       49.37      2.66 o 
  -1  -7   3      748.17      754.02     19.42 o 
   1  -7   3       22.89       21.48      2.81 o 
   2  -7   3      347.63      330.51     11.20 o 
   3  -7   3      227.52      218.28      7.50 o 
   4  -7   3      387.12      394.48     14.21 o 
   5  -7   3       57.21       56.81     12.31 o 
   6  -7   3       87.09       85.64     10.18 o 
   7  -7   3       10.25       12.09      2.95 o 
   8  -7   3        6.52       12.78      3.61 o 
   9  -7   3      100.22       90.28      9.66 o 
  10  -7   3       58.26       64.24      5.66 o 
  11  -7   3        7.68        7.94      3.18 o 
  12  -7   3       40.69       45.14      5.76 o 
  13  -7   3        7.57       10.66      5.63 o 
 -15  -6   3        7.75       14.62      6.57 o 
 -14  -6   3       44.02       52.89      6.19 o 
 -13  -6   3       10.81       11.82      3.67 o 
 -12  -6   3       30.36       32.88      3.51 o 
 -11  -6   3       13.31       11.34      2.46 o 
 -10  -6   3       55.13       56.63      3.95 o 
  -9  -6   3      577.56      556.72     15.79 o 
  -8  -6   3       63.64       64.69      3.78 o 
  -7  -6   3      209.46      203.45      7.05 o 
  -6  -6   3      442.81      429.57     11.88 o 
  -5  -6   3      708.12      611.05     29.42 o 
  -4  -6   3      186.03      169.03      6.05 o 
  -3  -6   3      159.21      139.02      4.38 o 
  -2  -6   3      419.86      400.62      9.73 o 
  -1  -6   3      527.61      521.53     12.02 o 
   0  -6   3      100.00       99.11      4.06 o 
   1  -6   3      266.05      228.10      7.32 o 
   2  -6   3      599.35      582.68     15.77 o 
   3  -6   3      425.99      440.34     15.60 o 
   4  -6   3      241.24      200.88     13.02 o 
   5  -6   3       22.04       21.50      3.96 o 
   6  -6   3       78.96       66.88      6.28 o 
   7  -6   3      105.76      100.75      6.34 o 
   8  -6   3      154.33      150.21      7.99 o 
   9  -6   3       43.47       48.95      4.85 o 
  10  -6   3        1.73        4.20      2.47 o 
  11  -6   3       24.58       29.49      4.73 o 
  12  -6   3       21.50       26.44      4.87 o 
  13  -6   3        3.77        9.89      5.63 o 
 -15  -5   3        4.85       10.42      3.96 o 
 -14  -5   3       46.40       47.29      5.73 o 
 -13  -5   3       35.83       35.14      4.78 o 
 -12  -5   3        7.11       10.71      2.86 o 
 -11  -5   3       55.12       57.00      3.85 o 
 -10  -5   3      435.67      407.93     12.45 o 
  -9  -5   3       37.34       35.90      3.26 o 
  -8  -5   3       16.13       21.28      3.57 o 
  -7  -5   3      634.10      622.89     16.42 o 
  -6  -5   3      717.31      663.10     21.06 o 
  -5  -5   3       78.44       75.47      3.37 o 
  -4  -5   3      141.75      150.52      4.28 o 
  -3  -5   3      314.80      332.08      8.19 o 
  -2  -5   3      560.91      593.28     13.19 o 
   0  -5   3     1518.11     1528.70     36.94 o 
   1  -5   3      210.35      197.54      5.31 o 
   2  -5   3      296.26      327.34     11.89 o 
   3  -5   3       12.94       11.56      1.94 o 
   4  -5   3      262.84      234.21     10.35 o 
   5  -5   3      339.84      324.22      9.62 o 
   6  -5   3      329.21      328.75     12.91 o 
   7  -5   3      758.88      784.82     25.62 o 
   8  -5   3       38.39       39.95      8.71 o 
   9  -5   3       99.39       93.64      6.10 o 
  10  -5   3       80.30       97.90     11.81 o 
  11  -5   3       18.91       14.63      3.45 o 
  12  -5   3       42.86       40.80      7.64 o 
  13  -5   3        3.28        1.87      4.12 o 
  14  -5   3        5.62        9.31      5.33 o 
 -16  -4   3        2.84        7.97      5.05 o 
 -15  -4   3       92.74       93.21      6.81 o 
 -14  -4   3       77.79       92.23      6.75 o 
 -13  -4   3       10.05       11.61      3.21 o 
 -12  -4   3       38.56       35.48      4.47 o 
 -11  -4   3       65.35       59.51      3.87 o 
 -10  -4   3        0.03        0.27      1.45 o 
  -9  -4   3       99.14       99.68      4.67 o 
  -8  -4   3      248.93      232.35     10.47 o 
  -7  -4   3       10.63       14.92      2.14 o 
  -6  -4   3       84.81       92.81      3.88 o 
  -5  -4   3       86.67       79.34      3.99 o 
  -4  -4   3      671.04      590.69     26.79 o 
  -3  -4   3      395.14      345.09      8.23 o 
  -2  -4   3     1230.92     1220.78     25.42 o 
  -1  -4   3      659.64      690.50     17.62 o 
   0  -4   3     1224.67     1255.87     30.75 o 
   1  -4   3     3393.44     3520.35     70.91 o 
   2  -4   3      133.93      132.18      5.84 o 
   3  -4   3      465.61      502.36     13.56 o 
   4  -4   3      164.77      182.95      5.89 o 
   5  -4   3       83.82      101.97      4.05 o 
   6  -4   3      125.65      121.41      4.58 o 
   7  -4   3      131.75      130.94     10.01 o 
   8  -4   3      121.43      115.49      6.68 o 
   9  -4   3       41.06       47.11     10.74 o 
  10  -4   3      250.95      260.97     11.19 o 
  11  -4   3      142.21      144.02      8.12 o 
  12  -4   3       30.18       33.93      6.84 o 
  13  -4   3      105.30      106.02     10.69 o 
  14  -4   3       48.32       49.42      8.79 o 
 -16  -3   3       23.25       25.38      6.59 o 
 -15  -3   3        8.55        7.55      3.10 o 
 -14  -3   3       37.60       26.87      4.08 o 
 -13  -3   3        2.31        3.62      2.50 o 
 -12  -3   3      142.12      138.74      7.48 o 
 -11  -3   3      297.27      268.14     11.18 o 
 -10  -3   3      370.32      356.66     10.94 o 
  -9  -3   3       90.24       83.75      8.05 o 
  -8  -3   3      293.13      297.27      9.21 o 
  -7  -3   3      165.72      174.73      6.10 o 
  -6  -3   3      500.07      512.59     13.69 o 
  -5  -3   3       64.57       55.60      2.62 o 
  -4  -3   3      558.03      564.38     20.57 o 
  -3  -3   3      347.03      359.01      8.05 o 
  -2  -3   3      394.17      418.67      8.27 o 
   0  -3   3     1785.38     1862.55     37.93 o 
   1  -3   3     1374.28     1515.51     30.92 o 
   2  -3   3     1039.36     1012.24     21.32 o 
   3  -3   3      192.78      199.46      6.01 o 
   4  -3   3     1150.64     1280.64     30.53 o 
   5  -3   3       64.35       69.97      2.98 o 
   6  -3   3      744.66      761.56     19.31 o 
   7  -3   3       21.77       23.55      3.03 o 
   8  -3   3      601.57      599.74     28.04 o 
   9  -3   3      737.04      768.98     24.29 o 
  10  -3   3      399.24      374.30     14.70 o 
  11  -3   3      126.19      116.98     10.14 o 
  12  -3   3        3.78        4.92      3.79 o 
  13  -3   3       32.54       38.19      7.97 o 
  14  -3   3       88.88       95.85     10.74 o 
  15  -3   3       37.76       57.53     10.03 o 
 -16  -2   3        3.62        2.53      4.37 o 
 -15  -2   3       52.19       36.26      6.81 o 
 -14  -2   3      100.54      102.42      7.35 o 
 -13  -2   3      102.45       87.68      6.05 o 
 -12  -2   3        9.21       12.15      3.09 o 
 -11  -2   3      134.02      134.65      7.00 o 
 -10  -2   3      138.01      146.09      8.22 o 
  -9  -2   3      235.94      259.36      8.13 o 
  -8  -2   3      146.41      139.48      6.39 o 
  -7  -2   3      351.58      371.18     10.60 o 
  -6  -2   3      681.10      679.60     19.50 o 
  -5  -2   3      557.88      555.22     14.20 o 
  -4  -2   3      158.95      175.85      5.22 o 
  -3  -2   3      265.36      261.31      7.20 o 
  -2  -2   3     1939.18     2120.35     42.59 o 
  -1  -2   3      212.70      252.36      6.94 o 
   0  -2   3      599.35      610.64     13.10 o 
   1  -2   3     5110.88     5304.99    125.11 o 
   2  -2   3      352.01      335.70      8.59 o 
   3  -2   3     3350.15     3610.66     82.77 o 
   4  -2   3      179.37      198.17      5.84 o 
   5  -2   3      290.80      295.51     10.58 o 
   6  -2   3      250.67      234.86     10.73 o 
   7  -2   3      396.08      380.37     12.32 o 
   8  -2   3       83.07       90.68      5.25 o 
   9  -2   3      122.33      107.14      8.79 o 
  10  -2   3      233.83      211.04     13.68 o 
  11  -2   3      190.55      171.13     12.34 o 
  12  -2   3       40.99       52.88      7.99 o 
  13  -2   3       52.79       63.35      9.29 o 
  14  -2   3       63.28       56.59      8.85 o 
  15  -2   3       15.96       18.71      7.28 o 
 -16  -1   3       27.42       19.86      5.71 o 
 -15  -1   3       28.27       19.45      5.47 o 
 -14  -1   3       45.63       38.41      6.35 o 
 -13  -1   3      230.96      232.66     10.54 o 
 -12  -1   3       13.13       17.79      3.33 o 
 -11  -1   3       60.06       54.23      5.30 o 
 -10  -1   3      192.20      184.39      8.19 o 
  -9  -1   3       16.05       18.95      2.05 o 
  -8  -1   3       94.48       90.09      3.83 o 
  -6  -1   3      198.56      220.13      6.68 o 
  -5  -1   3     1184.71     1233.30     29.67 o 
  -4  -1   3     1298.39     1355.40     32.42 o 
  -3  -1   3     6538.09     6775.62    187.73 o 
  -2  -1   3     1407.05     1508.14     30.42 o 
  -1  -1   3    26375.25    26175.21    601.51 o 
   0  -1   3     2703.28     3005.07     68.55 o 
   1  -1   3     1378.46     1413.94     32.83 o 
   2  -1   3     3715.15     3837.42    141.48 o 
   7  -1   3      217.33      213.60     12.03 o 
   8  -1   3      126.27      100.93      8.41 o 
   9  -1   3      444.17      460.69     22.80 o 
  10  -1   3       17.75       17.97      4.59 o 
  11  -1   3       75.03       70.22      7.72 o 
  12  -1   3       90.98       95.60      9.23 o 
  13  -1   3        6.59       12.36      5.05 o 
  14  -1   3       47.37       67.23      9.59 o 
  15  -1   3       31.61       44.01      7.99 o 
 -17   0   3        0.00       -2.17      3.74 o 
 -16   0   3       11.92        7.58      4.23 o 
 -15   0   3       10.82       10.16      4.95 o 
 -14   0   3       11.21        9.37      4.07 o 
 -13   0   3       27.36       35.06      6.15 o 
 -12   0   3       63.43       64.75      4.88 o 
 -11   0   3      186.18      160.65      7.71 o 
 -10   0   3       37.53       31.45      9.16 o 
  -9   0   3      363.62      344.20     12.37 o 
  -8   0   3      325.54      302.24      8.63 o 
  -7   0   3     1443.13     1482.27     35.37 o 
  -6   0   3        5.38        4.76      0.87 o 
  -5   0   3        5.53        2.49      0.93 o 
  -4   0   3     2412.39     2601.14     60.24 o 
  -3   0   3      298.80      290.67      7.56 o 
  -2   0   3     3026.35     3535.08     81.46 o 
  -1   0   3     3868.87     4941.72    137.89 o 
   0   0   3        0.20       -0.80      0.80 o 
   1   0   3     1006.83     1046.99     29.95 o 
   2   0   3      477.83      543.21     16.20 o 
   4   0   3      352.92      325.58      8.74 o 
   5   0   3       72.24       84.46      2.86 o 
   6   0   3        0.53        0.38      0.72 o 
   7   0   3     1255.36     1296.52     31.50 o 
   8   0   3      747.08      682.76     17.72 o 
   9   0   3      107.06      105.58      8.27 o 
  10   0   3      307.72      320.66     17.99 o 
  11   0   3       76.14       78.76      7.97 o 
  12   0   3        7.99        3.85      3.54 o 
  13   0   3       31.46       28.05      6.51 o 
  14   0   3       13.71       13.71      5.74 o 
  15   0   3       11.48       17.23      5.80 o 
 -16   1   3       26.95       28.60      6.70 o 
 -15   1   3       28.92       31.54      6.68 o 
 -14   1   3       44.30       41.37      6.73 o 
 -13   1   3      231.66      219.89     14.53 o 
 -12   1   3       13.70       19.75      4.86 o 
 -11   1   3       57.86       51.82      4.20 o 
 -10   1   3      189.36      165.86     12.97 o 
  -9   1   3       17.41       15.25      2.42 o 
  -8   1   3       95.51       94.44      4.85 o 
  -7   1   3      439.97      414.57     13.00 o 
  -6   1   3      206.23      236.64      6.54 o 
  -5   1   3     1164.47     1254.45     29.55 o 
  -4   1   3     1278.80     1393.40     43.68 o 
  -3   1   3     6518.17     6802.60    155.37 o 
  -2   1   3     1387.98     1603.03     63.60 o 
  -1   1   3    26386.90    26489.55   1016.20 o 
   0   1   3     2691.21     2951.89     58.90 o 
   1   1   3     1389.55     1395.14     28.30 o 
   2   1   3     3746.00     3680.76     73.35 o 
   7   1   3      213.59      207.45      7.83 o 
   8   1   3      129.03      122.96      4.22 o 
   9   1   3      444.11      455.04     11.20 o 
  10   1   3       17.99       19.89      4.84 o 
  11   1   3       70.68       74.42      7.53 o 
  12   1   3       86.60       91.59      8.96 o 
  13   1   3        7.20        4.37      3.79 o 
  14   1   3       47.30       62.66      9.29 o 
  15   1   3       31.82       41.92      7.97 o 
 -16   2   3        3.32        5.96      3.71 o 
 -15   2   3       50.87       48.41      7.69 o 
 -14   2   3      101.35      109.01      9.86 o 
 -13   2   3      102.77       92.61      8.46 o 
 -12   2   3        8.87        7.31      3.41 o 
 -11   2   3      137.42      133.49      9.78 o 
 -10   2   3      140.92      139.55      6.59 o 
  -9   2   3      233.75      232.84     12.99 o 
  -7   2   3      357.31      400.92     12.99 o 
  -6   2   3      686.10      718.01     17.28 o 
  -5   2   3      575.35      555.96     37.13 o 
  -4   2   3      149.65      165.52      6.44 o 
  -3   2   3      282.22      276.99      7.34 o 
  -2   2   3     1953.30     2188.03     50.13 o 
  -1   2   3      216.79      258.83      5.84 o 
   0   2   3      603.39      628.77     20.08 o 
   1   2   3     5108.40     5359.00    147.53 o 
   2   2   3      331.05      305.93     13.74 o 
   3   2   3     3308.10     3557.30    100.08 o 
   4   2   3      169.45      181.01      6.99 o 
   5   2   3      296.68      304.59     10.44 o 
   6   2   3      246.50      247.48      9.05 o 
   7   2   3      394.97      390.18     13.41 o 
   8   2   3       80.61       78.80      5.05 o 
   9   2   3      125.49      117.28      6.35 o 
  10   2   3      235.27      230.13      9.90 o 
  11   2   3      191.28      181.65     12.12 o 
  12   2   3       41.19       53.71      7.75 o 
  13   2   3       54.24       58.35      8.27 o 
  14   2   3       62.57       74.07      8.98 o 
  15   2   3       16.47       25.00      6.79 o 
 -16   3   3       22.94       26.68      6.02 o 
 -15   3   3        8.37        6.79      3.90 o 
 -14   3   3       38.02       39.01      6.54 o 
 -13   3   3        2.52        5.05      3.54 o 
 -12   3   3      140.78      117.94      9.73 o 
 -11   3   3      298.03      271.54     15.44 o 
 -10   3   3      377.41      353.27     18.27 o 
  -9   3   3       87.14       86.37      6.95 o 
  -8   3   3      300.71      320.59     18.24 o 
  -7   3   3      176.83      199.58      7.55 o 
  -6   3   3      522.80      528.33     27.55 o 
  -5   3   3       64.29       62.85      3.49 o 
  -4   3   3      567.72      590.10     15.73 o 
  -3   3   3      344.04      353.90     11.16 o 
  -2   3   3      401.69      434.97     19.37 o 
   1   3   3     1371.03     1481.88     42.51 o 
   2   3   3     1031.69     1041.73     31.59 o 
   3   3   3      187.00      197.17      9.29 o 
   4   3   3     1138.94     1244.22     36.90 o 
   5   3   3       59.66       61.11      3.80 o 
   6   3   3      743.48      760.30     23.62 o 
   7   3   3       24.21       29.12      3.19 o 
   8   3   3      592.35      604.61     24.05 o 
   9   3   3      729.19      684.77     43.98 o 
  10   3   3      407.32      391.48     14.58 o 
  11   3   3      125.41      110.82      6.63 o 
  12   3   3        3.47        7.23      3.65 o 
  13   3   3       33.44       26.59      6.51 o 
  14   3   3       89.38       90.14      9.75 o 
  15   3   3       38.16       71.15      8.76 o 
 -16   4   3        2.68       10.11      4.09 o 
 -15   4   3       93.13      106.84     10.05 o 
 -14   4   3       78.81       82.03      8.76 o 
 -13   4   3       10.30        9.97      3.93 o 
 -12   4   3       37.53       38.21      6.02 o 
 -11   4   3       62.40       51.95      5.85 o 
 -10   4   3        0.03        0.16      1.90 o 
  -9   4   3       97.66       91.84      7.34 o 
  -8   4   3      248.31      252.50     20.71 o 
  -7   4   3       10.62       10.23      2.13 o 
  -6   4   3       83.79       87.70     10.77 o 
  -5   4   3       84.07       82.65      2.66 o 
  -3   4   3      398.55      354.26     16.81 o 
  -2   4   3     1201.37     1175.25     51.81 o 
  -1   4   3      645.89      690.33     30.77 o 
   1   4   3     3376.75     3510.47    145.33 o 
   2   4   3      141.48      139.30      5.16 o 
   3   4   3      459.51      514.91     26.96 o 
   4   4   3      164.35      168.92      6.81 o 
   5   4   3       83.13       97.18      4.90 o 
   6   4   3      126.46      123.84      5.93 o 
   7   4   3      129.62      136.13      6.45 o 
   8   4   3      123.19      118.07     10.76 o 
   9   4   3       39.65       33.62      3.96 o 
  10   4   3      249.02      232.94     10.50 o 
  11   4   3      140.98      139.19      7.72 o 
  12   4   3       30.92       38.98      4.99 o 
  13   4   3      106.45      102.77      9.67 o 
  14   4   3       48.37       68.71      8.38 o 
 -15   5   3        4.93       10.91      4.31 o 
 -14   5   3       46.81       32.17      6.29 o 
 -13   5   3       35.41       26.70      5.33 o 
 -12   5   3        7.59        9.67      3.49 o 
 -11   5   3       54.29       53.98      6.02 o 
 -10   5   3      442.36      394.07     20.33 o 
  -9   5   3       36.43       33.76      4.84 o 
  -8   5   3       14.86       20.25      3.98 o 
  -7   5   3      624.75      595.69     23.20 o 
  -6   5   3      722.92      686.76     29.07 o 
  -5   5   3       79.96       76.57      5.71 o 
  -4   5   3      139.85      153.65      7.50 o 
  -3   5   3      311.48      341.15     16.76 o 
  -2   5   3      564.00      546.65     26.43 o 
  -1   5   3      800.75      641.24     29.29 o 
   0   5   3     1517.12     1607.12     66.18 o 
   1   5   3      204.13      205.77     11.54 o 
   2   5   3      304.42      324.25      8.64 o 
   3   5   3       10.88        7.68      1.39 o 
   4   5   3      267.15      245.84      8.83 o 
   5   5   3      347.53      321.44     12.32 o 
   6   5   3      335.30      343.30     12.30 o 
   7   5   3      748.88      794.62     25.29 o 
   8   5   3       38.64       43.63      6.83 o 
   9   5   3       95.48       86.97      5.72 o 
  10   5   3       82.49       96.33      6.31 o 
  11   5   3       19.21       18.17      6.91 o 
  12   5   3       43.12       60.31     10.01 o 
  13   5   3        3.48        8.78      3.41 o 
  14   5   3        5.57       13.71      5.66 o 
 -15   6   3        7.81       10.82      4.45 o 
 -14   6   3       44.68       42.53      7.12 o 
 -13   6   3       11.14        6.51      3.60 o 
 -12   6   3       29.53       21.07      4.89 o 
 -11   6   3       12.53       11.90      3.85 o 
 -10   6   3       52.91       46.87      5.80 o 
  -9   6   3      567.67      552.75     26.04 o 
  -8   6   3       66.65       55.58      5.63 o 
  -7   6   3      212.90      186.90     11.51 o 
  -6   6   3      445.19      378.13     13.78 o 
  -4   6   3      181.67      162.09      6.82 o 
  -3   6   3      161.40      134.04      8.74 o 
  -1   6   3      522.38      476.54     24.53 o 
   0   6   3       98.11      100.52      7.53 o 
   1   6   3      271.16      226.59      8.75 o 
   2   6   3      605.39      596.94     19.26 o 
   3   6   3      430.01      450.22     22.91 o 
   4   6   3      245.89      207.39     13.05 o 
   5   6   3       22.53       24.45      5.22 o 
   6   6   3       81.02       86.21      8.13 o 
   7   6   3      111.28      110.77      9.75 o 
   8   6   3      147.53      132.75     11.65 o 
   9   6   3       41.51       66.35      9.42 o 
  10   6   3        1.43        1.02      3.98 o 
  11   6   3       23.47       27.17      7.01 o 
  12   6   3       20.97       31.81      8.16 o 
  13   6   3        3.60        2.58      5.49 o 
 -14   7   3       26.43       31.18      6.18 o 
 -13   7   3       43.59       35.00      6.26 o 
 -12   7   3        9.52        9.20      3.76 o 
 -11   7   3       14.31       16.68      4.31 o 
 -10   7   3      135.49      139.23     10.08 o 
  -9   7   3       38.89       47.45      5.58 o 
  -8   7   3       43.09       28.90      4.62 o 
  -7   7   3       98.89       91.29      7.47 o 
  -6   7   3      224.09      217.58     12.06 o 
  -5   7   3       41.05       43.55      3.47 o 
  -4   7   3      187.44      181.67      7.43 o 
  -3   7   3       99.14       93.52      7.58 o 
  -2   7   3       55.42       56.15      5.58 o 
  -1   7   3      758.35      725.62     39.70 o 
   0   7   3      682.24      555.14     26.68 o 
   1   7   3       21.98       20.55      2.97 o 
   2   7   3      351.79      316.84     18.05 o 
   3   7   3      219.90      196.73     13.10 o 
   4   7   3      378.44      349.07     20.22 o 
   5   7   3       56.27       62.09      7.14 o 
   6   7   3       87.31       87.77      8.93 o 
   7   7   3       10.47       12.61      5.16 o 
   8   7   3        6.69       11.02      5.25 o 
   9   7   3      100.74      111.32     10.85 o 
  10   7   3       58.78       76.48     10.74 o 
  11   7   3        7.57       12.20      6.29 o 
  12   7   3       39.75       58.16     10.25 o 
  13   7   3        8.00       18.85      7.83 o 
 -13   8   3        5.15        7.80      7.01 o 
 -12   8   3       30.26       26.70      5.30 o 
 -11   8   3       11.57        7.66      3.35 o 
 -10   8   3       56.60       72.25      7.17 o 
  -9   8   3       28.92       35.27      5.36 o 
  -8   8   3       68.25       72.42      6.90 o 
  -7   8   3       38.16       28.49      4.67 o 
  -6   8   3       36.30       38.65      5.14 o 
  -5   8   3       39.01       39.67      4.97 o 
  -4   8   3      241.02      238.27      9.52 o 
  -3   8   3      418.48      414.05     12.32 o 
  -2   8   3      398.21      397.07     14.89 o 
  -1   8   3      119.35      125.35      7.07 o 
   0   8   3       48.23       46.56      4.05 o 
   1   8   3      288.94      283.76     16.76 o 
   2   8   3      164.78      153.35     11.26 o 
   3   8   3      105.44      101.40      8.93 o 
   4   8   3      218.02      214.62     14.56 o 
   5   8   3      110.00      112.12      9.89 o 
   6   8   3       37.02       39.40      7.23 o 
   7   8   3      115.65      133.87     11.79 o 
   8   8   3       90.66       84.40      9.89 o 
   9   8   3       30.40       42.53      8.85 o 
  10   8   3        6.89       11.51      5.96 o 
  11   8   3       14.07       20.58      7.36 o 
  12   8   3       26.37       41.26     10.03 o 
 -12   9   3        6.65        7.50      6.35 o 
 -11   9   3       11.75       12.12      6.73 o 
 -10   9   3        5.08        4.92      5.27 o 
  -9   9   3        3.71        2.61      4.20 o 
  -8   9   3        1.21        2.69      4.04 o 
  -7   9   3      101.56       93.49      9.75 o 
  -6   9   3       79.56       89.62      9.45 o 
  -5   9   3      153.92      158.87     12.77 o 
  -4   9   3       32.02       42.06      7.45 o 
  -3   9   3      454.17      478.33     17.77 o 
  -2   9   3      230.23      219.14      9.87 o 
  -1   9   3       57.15       58.36      4.71 o 
   0   9   3      228.72      217.75     14.48 o 
   1   9   3       21.49       14.89      4.23 o 
   2   9   3       10.57       12.45      4.31 o 
   3   9   3       54.11       63.30      7.25 o 
   4   9   3       80.16       60.69      7.50 o 
   5   9   3       17.42       17.28      5.19 o 
   6   9   3       57.41       67.64      8.24 o 
   7   9   3       23.65       34.73      7.58 o 
   8   9   3       18.50       20.96      6.65 o 
   9   9   3       38.30       49.89      9.64 o 
  10   9   3        1.07        2.31      5.08 o 
  11   9   3       19.10       28.02      7.53 o 
 -11  10   3        2.28        5.85      5.36 o 
 -10  10   3        9.20       12.97      6.15 o 
  -9  10   3        2.04        5.38      5.41 o 
  -8  10   3       21.47       36.54      8.30 o 
  -7  10   3       41.64       54.78      9.18 o 
  -6  10   3        3.12        5.71      4.86 o 
  -5  10   3       27.45       38.38      7.83 o 
  -4  10   3        5.55        8.90      4.70 o 
  -3  10   3       61.09       65.96      8.41 o 
  -2  10   3      162.97      167.35      8.56 o 
  -1  10   3       57.84       48.87      5.80 o 
   0  10   3       78.17       73.76      8.08 o 
   1  10   3      156.76      148.68     11.46 o 
   2  10   3      117.34      106.07      9.84 o 
   4  10   3        1.90        1.07      3.52 o 
   5  10   3        9.46        6.02      4.23 o 
   6  10   3       92.12      111.43     11.07 o 
   7  10   3       47.02       58.35      9.51 o 
   8  10   3        2.80        6.62      5.38 o 
   9  10   3        7.28       11.87      6.13 o 
  10  10   3        4.97        8.54      5.91 o 
  -9  11   3        2.77        5.66      5.05 o 
  -8  11   3        6.76        7.12      5.41 o 
  -7  11   3       22.72       31.51      8.49 o 
  -6  11   3       16.55       28.93      8.08 o 
  -5  11   3       26.66       30.66      7.28 o 
  -4  11   3        5.47       10.91      5.08 o 
  -3  11   3        1.97        1.18      3.57 o 
  -1  11   3       11.64       22.12      5.77 o 
   0  11   3       76.37       70.41      8.27 o 
   1  11   3       10.81       12.28      5.52 o 
   2  11   3       10.56       11.79      5.27 o 
   3  11   3       16.20       10.52      5.05 o 
   4  11   3        2.44        3.87      3.85 o 
   5  11   3       46.01       30.19      6.98 o 
   6  11   3       58.54       37.97      7.77 o 
   7  11   3        7.12        6.04      5.16 o 
   8  11   3        1.50        3.49      4.20 o 
  -7  12   3       35.41       39.81      8.68 o 
  -6  12   3        0.12        4.59      4.51 o 
  -5  12   3        2.00        0.74      4.12 o 
  -4  12   3        2.91        7.28      5.66 o 
   0  12   3       23.07       35.74      6.51 o 
   1  12   3       26.67       37.80      7.83 o 
   2  12   3       58.13       86.07      9.40 o 
   3  12   3        9.20       13.65      5.66 o 
   4  12   3        0.97        1.46      3.60 o 
   5  12   3       12.63        8.21      4.86 o 
   6  12   3        0.94       -2.45      2.88 o 
   1  13   3       19.86       29.70      7.58 o 
   2  13   3        6.26        9.23      5.55 o 
  -2 -13   4        1.73        8.27      5.03 o 
  -1 -13   4       43.53       35.91      7.83 o 
   0 -13   4       24.93       24.39      4.89 o 
   1 -13   4       16.33       11.10      5.66 o 
  -7 -12   4        6.99        8.38      5.80 o 
  -6 -12   4        3.60        3.85      4.59 o 
  -5 -12   4        4.34       38.76      8.10 o 
  -4 -12   4       11.75       19.26      7.14 o 
  -3 -12   4       12.02       12.66      6.10 o 
  -2 -12   4       62.27       81.26     10.14 o 
  -1 -12   4        4.09        4.95      3.22 o 
   0 -12   4        4.62        9.15      3.62 o 
   1 -12   4        6.67        8.43      4.01 o 
   2 -12   4        2.67        4.73      4.48 o 
   3 -12   4       43.68       48.52      8.63 o 
   4 -12   4       39.73       38.90      8.49 o 
   5 -12   4       16.64       21.43      6.87 o 
  -9 -11   4        6.56        4.89      4.45 o 
  -8 -11   4        9.62       19.07      6.15 o 
  -7 -11   4       32.43       34.34      7.80 o 
  -6 -11   4       47.02       57.31      9.62 o 
  -5 -11   4        5.77        9.56      5.05 o 
  -4 -11   4       11.91       12.77      5.71 o 
  -3 -11   4       12.70       17.58      6.24 o 
  -2 -11   4        3.30        5.12      3.41 o 
  -1 -11   4      116.30      130.17      8.21 o 
   0 -11   4       67.97       70.28      5.96 o 
   1 -11   4       35.55       35.82      4.94 o 
   2 -11   4        4.35        6.29      4.56 o 
   3 -11   4       24.65       27.01      7.06 o 
   4 -11   4        5.93        8.30      4.84 o 
   5 -11   4        2.34        0.69      4.09 o 
   6 -11   4        3.52        5.93      4.89 o 
   7 -11   4       13.54       11.37      4.37 o 
   8 -11   4        7.65       13.35      5.08 o 
 -11 -10   4       24.57       30.08      6.84 o 
 -10 -10   4        0.41        3.41      3.90 o 
  -9 -10   4       17.33       32.61      7.69 o 
  -8 -10   4       33.48       54.04      9.29 o 
  -7 -10   4       90.88       87.25      9.67 o 
  -6 -10   4       13.83       12.83      5.69 o 
  -5 -10   4       30.97       37.25      7.53 o 
  -4 -10   4       26.31       26.32      6.57 o 
  -3 -10   4       47.78       41.56      5.05 o 
  -2 -10   4       26.88       35.45      6.00 o 
  -1 -10   4        5.44        6.29      2.69 o 
   0 -10   4      118.12      121.89      7.57 o 
   1 -10   4       68.46       63.50      5.61 o 
   2 -10   4        5.51        8.84      3.15 o 
   3 -10   4       28.85       30.80      7.01 o 
   4 -10   4       92.03       89.31      9.67 o 
   5 -10   4       19.39       18.38      5.93 o 
   6 -10   4       20.11       22.50      6.07 o 
   7 -10   4       23.99       26.32      6.43 o 
   8 -10   4       90.06       91.02     10.71 o 
   9 -10   4        7.42       10.38      4.29 o 
 -12  -9   4        5.94        9.26      4.37 o 
 -11  -9   4       20.32       32.94      7.45 o 
 -10  -9   4       16.80       21.02      6.26 o 
  -9  -9   4       24.13       37.01      5.63 o 
  -8  -9   4        7.87        9.99      3.72 o 
  -7  -9   4        3.07        6.02      3.04 o 
  -6  -9   4       78.81       78.68      6.30 o 
  -5  -9   4      207.78      190.82     13.93 o 
  -4  -9   4        0.75        0.80      2.86 o 
  -3  -9   4      140.10      141.12     24.46 o 
  -2  -9   4      157.29      164.62      8.42 o 
  -1  -9   4      236.11      235.80     14.26 o 
   0  -9   4      118.02      114.63      5.37 o 
   1  -9   4       81.16       91.48      6.16 o 
   2  -9   4        1.92        3.89      1.90 o 
   3  -9   4      100.24      100.88      5.25 o 
   4  -9   4      131.56      142.65      8.06 o 
   5  -9   4       10.63       10.37      3.58 o 
   6  -9   4       21.92       23.61      6.63 o 
   7  -9   4        2.61        5.82      3.98 o 
   8  -9   4       13.62       10.80      5.05 o 
   9  -9   4       16.54       20.03      6.37 o 
  10  -9   4       10.53        6.84      4.48 o 
 -13  -8   4       17.21       20.23      4.68 o 
 -12  -8   4        1.64        1.57      2.51 o 
 -11  -8   4       19.51       22.56      4.59 o 
 -10  -8   4       14.55       14.55      3.95 o 
  -9  -8   4       12.92       13.78      3.78 o 
  -8  -8   4      118.70      114.63      7.47 o 
  -7  -8   4       47.59       38.73      4.81 o 
  -6  -8   4      227.02      220.04     11.91 o 
  -5  -8   4      280.10      231.92     32.91 o 
  -4  -8   4       70.01       70.30      6.06 o 
  -3  -8   4       87.72       92.47      4.01 o 
  -2  -8   4      250.39      230.39      7.93 o 
  -1  -8   4      292.61      261.57     15.46 o 
   0  -8   4       33.94       36.20      6.15 o 
   1  -8   4      350.72      316.70     17.64 o 
   2  -8   4      433.46      417.46     24.56 o 
   3  -8   4      379.65      382.19     11.87 o 
   4  -8   4      144.98      123.31     19.37 o 
   5  -8   4      140.67      127.50     10.88 o 
   6  -8   4       60.45       49.98     11.62 o 
   7  -8   4       20.69       22.91      4.17 o 
   8  -8   4       32.44       17.39      8.90 o 
   9  -8   4       76.49       82.00      6.59 o 
  10  -8   4       38.64       47.72      6.37 o 
  11  -8   4       22.91       22.63      4.38 o 
  12  -8   4       11.67       27.03      7.28 o 
 -14  -7   4        9.61       21.46      6.32 o 
 -13  -7   4       11.72       14.90      3.78 o 
 -12  -7   4        7.94        6.03      2.84 o 
 -11  -7   4       18.93       23.62      4.30 o 
 -10  -7   4      130.86      125.62      7.73 o 
  -9  -7   4       17.82       24.34      4.18 o 
  -8  -7   4       14.00       18.14      3.52 o 
  -7  -7   4      227.28      215.81     10.24 o 
  -6  -7   4      181.36      188.22      9.14 o 
  -5  -7   4       76.22       70.41      4.97 o 
  -4  -7   4       47.32       37.27      3.56 o 
  -3  -7   4      263.05      269.55      7.55 o 
  -2  -7   4       15.80       16.96      1.91 o 
  -1  -7   4        1.35        0.25      1.01 o 
   0  -7   4      287.33      258.92     12.98 o 
   1  -7   4      209.23      214.15      9.61 o 
   2  -7   4      326.74      314.22     11.76 o 
   3  -7   4       73.88       70.09      4.03 o 
   4  -7   4       98.33       87.80      4.97 o 
   5  -7   4      743.09      736.24     26.96 o 
   6  -7   4      332.45      327.17     19.48 o 
   7  -7   4      128.38      134.01      7.60 o 
   8  -7   4        9.10        9.09      2.79 o 
   9  -7   4      102.33       94.28      6.75 o 
  10  -7   4      114.64      136.61      8.69 o 
  11  -7   4       21.11       23.91      4.68 o 
  12  -7   4       28.48       39.62      6.26 o 
 -15  -6   4       37.09       54.73      9.62 o 
 -14  -6   4       25.16       32.12      7.03 o 
 -13  -6   4        1.12        2.06      4.07 o 
 -12  -6   4       37.29       34.69      4.89 o 
 -11  -6   4       31.66       38.70      5.44 o 
 -10  -6   4       67.84       69.73      5.54 o 
  -9  -6   4      338.90      330.53     13.90 o 
  -8  -6   4       67.89       59.64      4.75 o 
  -7  -6   4       86.59       80.93      5.47 o 
  -6  -6   4       94.83       82.32      5.52 o 
  -5  -6   4      156.69      144.59      9.13 o 
  -4  -6   4      152.21      150.58      5.66 o 
  -3  -6   4       91.67       88.00      3.41 o 
  -2  -6   4       42.34       39.31      2.36 o 
  -1  -6   4      502.03      469.33     11.24 o 
   0  -6   4       40.32       33.88      2.42 o 
   1  -6   4      451.26      431.49     12.58 o 
   2  -6   4      407.91      376.23     20.62 o 
   3  -6   4      213.52      181.86      8.32 o 
   4  -6   4      270.30      232.64     17.64 o 
   5  -6   4      275.28      279.09     11.63 o 
   6  -6   4      123.99      132.87     16.50 o 
   7  -6   4      147.05      170.13      8.70 o 
   8  -6   4      212.50      195.63      9.68 o 
   9  -6   4       30.47       29.50      4.25 o 
  10  -6   4       18.03       26.74      4.60 o 
  11  -6   4        1.64        5.48      2.93 o 
  12  -6   4        5.77       11.26      5.08 o 
  13  -6   4        8.38       12.72      5.60 o 
 -15  -5   4       60.46       72.31      6.64 o 
 -14  -5   4       15.55       18.26      3.98 o 
 -13  -5   4       92.90       93.52      6.54 o 
 -12  -5   4        0.87        1.80      1.70 o 
 -11  -5   4       33.42       33.06      3.36 o 
 -10  -5   4       86.02       83.20      4.51 o 
  -9  -5   4      170.09      152.73      6.15 o 
  -8  -5   4       13.72       15.49      2.13 o 
  -7  -5   4      111.59       98.46      4.30 o 
  -6  -5   4      379.45      377.81     10.95 o 
  -5  -5   4      477.83      398.08     20.47 o 
  -4  -5   4      223.21      195.82      5.99 o 
  -3  -5   4      437.87      427.71     11.72 o 
  -2  -5   4       32.50       29.15      1.96 o 
  -1  -5   4      222.77      187.23      7.46 o 
   0  -5   4      824.11      831.02     18.04 o 
   1  -5   4      310.89      304.50     10.94 o 
   2  -5   4        6.24        6.67      1.04 o 
   3  -5   4      329.75      328.42     19.75 o 
   4  -5   4      236.74      259.57     11.63 o 
   5  -5   4      233.34      230.47      7.57 o 
   6  -5   4      249.15      214.39     15.47 o 
   7  -5   4      468.00      436.69     16.16 o 
   8  -5   4      139.85      145.36     14.33 o 
   9  -5   4       73.80       67.79      5.40 o 
  10  -5   4        6.65        6.23      2.75 o 
  11  -5   4       37.65       51.21      6.65 o 
  12  -5   4       30.63       28.24      7.01 o 
  13  -5   4        5.51        7.20      4.92 o 
  14  -5   4        7.47        6.84      6.37 o 
 -16  -4   4       24.72       31.14      5.12 o 
 -15  -4   4        6.34        7.10      3.16 o 
 -14  -4   4       17.67       18.19      3.76 o 
 -13  -4   4       27.68       25.67      4.00 o 
 -12  -4   4      236.47      225.92     10.37 o 
 -11  -4   4       42.72       43.36      3.37 o 
 -10  -4   4       92.76       90.88      4.54 o 
  -9  -4   4      342.54      311.13      9.94 o 
  -8  -4   4      511.12      470.33     13.01 o 
  -7  -4   4      272.97      245.07      7.84 o 
  -5  -4   4      584.84      626.51     16.37 o 
  -4  -4   4      368.84      388.57     19.15 o 
  -3  -4   4      563.21      566.83     12.38 o 
  -2  -4   4      153.10      152.03      4.51 o 
   0  -4   4      145.09      173.73      4.86 o 
   1  -4   4      799.82      837.43     18.13 o 
   2  -4   4      592.82      603.87     13.62 o 
   3  -4   4       56.29       59.31      3.01 o 
   4  -4   4      815.16      780.92     25.17 o 
   5  -4   4      615.31      647.35     16.90 o 
   6  -4   4      310.13      316.29      9.44 o 
   7  -4   4      555.21      496.56     17.46 o 
   8  -4   4      651.34      613.49     20.98 o 
   9  -4   4       96.25       98.55      6.48 o 
  10  -4   4       37.98       33.72      4.45 o 
  11  -4   4       67.11       68.21      8.30 o 
  12  -4   4       48.89       51.81      8.49 o 
  13  -4   4        3.23        3.49      4.45 o 
  14  -4   4       15.99       27.64      7.58 o 
 -16  -3   4       36.48       25.49      6.51 o 
 -15  -3   4       63.74       52.32      6.00 o 
 -14  -3   4       50.84       35.71      4.67 o 
 -13  -3   4       70.93       70.68      5.38 o 
 -12  -3   4      139.41      140.31      7.58 o 
 -11  -3   4      114.41      116.25      6.61 o 
 -10  -3   4      128.24      122.22      5.28 o 
  -9  -3   4       11.08       13.71      2.11 o 
  -8  -3   4       51.68       48.81      3.03 o 
  -7  -3   4       34.45       34.77      2.38 o 
  -6  -3   4      583.25      581.35     15.00 o 
  -5  -3   4      367.45      352.81      9.58 o 
  -4  -3   4        5.09        4.70      0.93 o 
  -3  -3   4      679.11      712.41     15.18 o 
  -2  -3   4      615.63      618.08     13.50 o 
  -1  -3   4     2742.13     2761.71    113.68 o 
   0  -3   4     1488.72     1465.63     29.88 o 
   1  -3   4     3938.67     4199.01     83.90 o 
   2  -3   4     1048.45     1144.50     28.29 o 
   3  -3   4      158.66      168.25      9.46 o 
   4  -3   4     1140.56     1250.86     30.61 o 
   5  -3   4      269.66      259.56     10.53 o 
   6  -3   4      323.34      338.43      9.80 o 
   7  -3   4       63.65       63.56      4.57 o 
   8  -3   4      168.78      157.92      8.94 o 
   9  -3   4       41.42       37.42      6.04 o 
  10  -3   4       16.38       16.95      4.70 o 
  11  -3   4       10.82       13.63      4.70 o 
  12  -3   4       65.81       69.29      8.46 o 
  13  -3   4       27.48       29.95      7.28 o 
  14  -3   4        5.24        3.08      5.05 o 
 -16  -2   4        8.31        2.83      4.20 o 
 -15  -2   4       16.88       13.87      4.89 o 
 -14  -2   4        6.10        7.99      2.97 o 
 -13  -2   4       66.94       63.42      5.85 o 
 -12  -2   4      209.82      188.16     12.66 o 
 -11  -2   4        4.85       10.23      3.23 o 
 -10  -2   4      128.15      112.77      4.85 o 
  -9  -2   4      122.45      114.04      5.61 o 
  -8  -2   4     1201.24     1152.45     38.49 o 
  -7  -2   4      676.76      698.37     18.21 o 
  -6  -2   4      200.18      212.61      6.57 o 
  -5  -2   4       27.51       25.08      1.83 o 
  -3  -2   4     2770.55     2859.96     56.38 o 
  -2  -2   4     3378.76     3625.96     72.07 o 
  -1  -2   4      318.48      278.77      7.62 o 
   0  -2   4     1134.68     1075.66     26.38 o 
   1  -2   4      849.80      843.04     27.51 o 
   2  -2   4     2029.95     2334.35     53.16 o 
   3  -2   4     1310.32     1347.29     31.93 o 
   4  -2   4      675.47      669.26     24.84 o 
   5  -2   4       82.80       77.12      5.56 o 
   6  -2   4      377.78      387.26     13.03 o 
   7  -2   4      317.30      334.60     11.52 o 
   8  -2   4      704.39      669.09     30.30 o 
   9  -2   4      257.59      243.82     15.05 o 
  10  -2   4      181.18      177.50     12.83 o 
  11  -2   4       12.77       16.04      5.36 o 
  12  -2   4       19.31       14.56      5.60 o 
  13  -2   4       14.51       12.09      5.49 o 
  14  -2   4        8.29        9.34      5.60 o 
  15  -2   4        1.36        7.64      4.78 o 
 -17  -1   4        7.62       11.48      5.08 o 
 -16  -1   4        0.98       -1.54      3.08 o 
 -15  -1   4       16.93       18.19      5.55 o 
 -14  -1   4       26.47       28.99      4.28 o 
 -13  -1   4       11.49       11.00      2.85 o 
 -12  -1   4       90.59       91.22      5.91 o 
 -11  -1   4      184.53      168.24     20.74 o 
 -10  -1   4      337.05      330.17     14.22 o 
  -9  -1   4      125.01      119.66      4.63 o 
  -8  -1   4       46.28       54.96      2.86 o 
  -7  -1   4      443.23      475.61     13.03 o 
  -6  -1   4      869.52      870.13     21.66 o 
  -5  -1   4      105.95      103.05      3.72 o 
  -4  -1   4      197.35      184.65      6.54 o 
  -3  -1   4      179.74      147.86      3.93 o 
  -2  -1   4     2611.81     2893.33     67.06 o 
  -1  -1   4     1579.04     1880.06     43.76 o 
   0  -1   4     3418.21     3749.92     97.03 o 
   1  -1   4      698.58      825.95     19.69 o 
   2  -1   4       72.46       76.87      3.45 o 
   3  -1   4     3412.65     3782.79    105.61 o 
   4  -1   4      433.82      427.53     18.60 o 
   7  -1   4      204.69      194.07     11.73 o 
   8  -1   4       46.07       38.82      4.67 o 
   9  -1   4      501.82      477.14     24.45 o 
  10  -1   4       38.96       41.98      6.51 o 
  11  -1   4       11.95       14.92      4.73 o 
  12  -1   4       60.83       63.60      7.83 o 
  13  -1   4        7.27       10.82      4.86 o 
  14  -1   4        6.13       11.77      3.50 o 
  15  -1   4        4.10        4.62      3.96 o 
 -17   0   4        1.31        4.67      4.26 o 
 -16   0   4        1.60        2.50      4.12 o 
 -15   0   4        0.78        0.03      3.27 o 
 -14   0   4        0.86       -0.80      3.05 o 
 -13   0   4        3.92        9.05      2.84 o 
 -12   0   4      163.57      152.16      7.54 o 
 -11   0   4        5.75        4.89      2.32 o 
 -10   0   4      314.40      297.60     11.40 o 
  -9   0   4       19.72       17.13      2.62 o 
  -8   0   4      227.16      238.50      7.31 o 
  -5   0   4      498.44      599.59     15.14 o 
  -4   0   4     2300.57     2541.07     59.07 o 
  -3   0   4      542.54      597.87     14.88 o 
  -2   0   4      279.81      332.27      8.76 o 
  -1   0   4      868.08     1006.82     24.21 o 
   0   0   4       35.78       31.20      1.77 o 
   4   0   4      176.54      203.65      7.44 o 
   5   0   4       14.64       19.29      2.24 o 
   6   0   4      108.67      126.36      6.23 o 
   7   0   4       53.15       54.59      2.94 o 
   8   0   4      334.37      337.50     17.64 o 
   9   0   4       13.35       14.42      4.09 o 
  10   0   4        2.11        2.86      2.94 o 
  11   0   4      298.36      312.01     18.32 o 
  12   0   4       47.03       54.31      8.02 o 
  13   0   4      109.82      103.76     10.03 o 
  14   0   4        6.90        7.50      4.53 o 
  15   0   4        0.09        1.79      2.94 o 
 -17   1   4        7.30       13.02      5.93 o 
 -16   1   4        1.11        0.08      3.19 o 
 -15   1   4       16.57       21.48      5.71 o 
 -14   1   4       26.66       32.45      6.26 o 
 -13   1   4       10.58       10.11      4.09 o 
 -12   1   4       90.53       82.53      8.35 o 
 -11   1   4      180.49      163.95      8.61 o 
 -10   1   4      338.54      322.19     12.20 o 
  -9   1   4      121.62      109.01     10.47 o 
  -8   1   4       46.68       56.86      3.09 o 
  -7   1   4      453.02      507.80     15.77 o 
  -6   1   4      871.01      878.06     21.46 o 
  -5   1   4       99.52      105.30      3.63 o 
  -4   1   4      195.49      198.74      7.25 o 
  -3   1   4      184.53      153.81      8.08 o 
  -2   1   4     2610.99     2902.32     98.57 o 
  -1   1   4     1557.72     1858.25     43.75 o 
   0   1   4     3433.06     3745.68     86.31 o 
   1   1   4      685.76      786.73     19.64 o 
   2   1   4       66.99       69.78      2.53 o 
   3   1   4     3392.83     3781.05     75.20 o 
   4   1   4      432.16      425.11     19.56 o 
   6   1   4      725.92      638.68     29.70 o 
   7   1   4      205.31      200.91      5.83 o 
   8   1   4       45.49       43.20      2.61 o 
   9   1   4      495.97      503.38     13.89 o 
  10   1   4       38.28       37.75      5.93 o 
  11   1   4       10.80       12.64      4.45 o 
  12   1   4       62.13       68.71      8.05 o 
  13   1   4        7.13        8.52      4.59 o 
  14   1   4        6.00        7.39      4.59 o 
  15   1   4        4.18       10.41      3.96 o 
 -16   2   4        8.42        5.36      3.76 o 
 -15   2   4       16.43       27.86      6.29 o 
 -14   2   4        6.09       10.16      4.45 o 
 -13   2   4       64.42       63.60      7.03 o 
 -12   2   4      210.26      162.61     11.10 o 
 -11   2   4        5.32        5.59      2.09 o 
 -10   2   4      126.22      116.75      6.16 o 
  -9   2   4      122.14      117.25      8.35 o 
  -8   2   4     1194.65     1190.11     47.99 o 
  -7   2   4      666.22      722.67     17.88 o 
  -6   2   4      197.98      222.50      9.63 o 
  -5   2   4       31.71       25.88      1.66 o 
  -3   2   4     2760.14     2800.42    117.72 o 
  -2   2   4     3415.54     3713.30    106.21 o 
  -1   2   4      307.63      277.01      7.79 o 
   0   2   4     1138.68     1134.60     22.83 o 
   1   2   4      868.30      818.45     17.41 o 
   2   2   4     2044.57     2241.45     45.94 o 
   3   2   4     1325.05     1347.15     38.96 o 
   4   2   4      681.48      674.09     20.62 o 
   5   2   4       87.67       91.09      4.51 o 
   6   2   4      374.55      384.05     13.25 o 
   7   2   4      317.86      320.33      8.82 o 
   8   2   4      693.69      642.08     18.72 o 
   9   2   4      257.09      252.96      7.45 o 
  10   2   4      184.91      176.59     12.06 o 
  11   2   4       13.68       15.14      4.70 o 
  12   2   4       18.67       17.39      5.14 o 
  13   2   4       15.23       26.13      6.43 o 
  14   2   4        8.82       15.55      5.66 o 
  15   2   4        1.44        1.26      2.99 o 
 -16   3   4       35.95       25.82      5.77 o 
 -15   3   4       64.78       66.57      8.90 o 
 -14   3   4       50.79       38.05      6.32 o 
 -13   3   4       72.79       67.01      7.34 o 
 -12   3   4      142.46      125.88      9.84 o 
 -11   3   4      115.10      117.86      9.07 o 
 -10   3   4      130.17      117.53      8.57 o 
  -9   3   4       11.11        7.90      3.70 o 
  -8   3   4       52.06       58.56      4.18 o 
  -7   3   4       35.14       40.26      3.18 o 
  -6   3   4      579.19      562.67     18.14 o 
  -5   3   4      378.59      347.24     36.80 o 
  -4   3   4        3.87        2.43      0.85 o 
  -3   3   4      691.56      725.94     17.88 o 
  -2   3   4      616.87      647.25     15.93 o 
  -1   3   4     2706.19     2771.87    114.37 o 
   0   3   4     1499.24     1351.98     61.18 o 
   1   3   4     3932.65     4122.55    260.65 o 
   2   3   4     1041.51     1181.23     33.67 o 
   3   3   4      167.19      168.96      7.86 o 
   4   3   4     1145.33     1282.56     37.04 o 
   5   3   4      262.69      259.69     15.03 o 
   6   3   4      328.81      327.57     11.82 o 
   7   3   4       62.75       64.15      4.29 o 
   8   3   4      169.40      156.59      7.53 o 
   9   3   4       39.38       45.53      4.34 o 
  10   3   4       15.88       17.09      2.42 o 
  11   3   4        9.80       10.80      3.85 o 
  12   3   4       65.44       82.06      8.54 o 
  13   3   4       26.04       31.07      6.79 o 
  14   3   4        5.38       10.00      4.59 o 
 -16   4   4       25.12       35.16      6.98 o 
 -15   4   4        6.36       13.41      4.64 o 
 -14   4   4       17.47       14.12      5.00 o 
 -13   4   4       28.35       23.30      4.78 o 
 -12   4   4      235.72      223.16     13.98 o 
 -11   4   4       40.76       51.29      5.93 o 
 -10   4   4       93.29       83.93      7.28 o 
  -9   4   4      351.06      330.99     16.92 o 
  -8   4   4      493.72      448.79     26.51 o 
  -7   4   4      271.07      247.83      9.59 o 
  -5   4   4      602.71      650.35     17.78 o 
  -4   4   4      351.10      378.47     12.10 o 
  -3   4   4      559.49      574.89     14.72 o 
  -2   4   4      156.23      167.53      9.59 o 
   0   4   4      145.42      161.18      9.97 o 
   1   4   4      806.91      848.11     37.77 o 
   2   4   4      589.13      627.59     18.63 o 
   3   4   4       59.85       58.63      3.33 o 
   4   4   4      788.70      787.47     23.98 o 
   5   4   4      627.59      624.21     20.18 o 
   6   4   4      310.41      307.29     11.44 o 
   7   4   4      552.61      481.79     34.85 o 
   8   4   4      648.09      609.43     20.44 o 
   9   4   4      101.34      102.90      6.20 o 
  10   4   4       37.93       32.95      4.18 o 
  11   4   4       69.96       69.51      5.44 o 
  12   4   4       50.53       58.93      7.58 o 
  13   4   4        3.38        5.80      3.79 o 
  14   4   4       16.33       17.53      5.55 o 
 -15   5   4       61.55       67.17      8.16 o 
 -14   5   4       15.54       13.79      4.64 o 
 -13   5   4       95.39       88.49      8.46 o 
 -12   5   4        0.64       -0.38      2.25 o 
 -11   5   4       33.93       37.94      5.74 o 
 -10   5   4       87.39       79.56      7.25 o 
  -9   5   4      170.88      158.16     10.49 o 
  -8   5   4       13.90       11.96      2.21 o 
  -7   5   4      113.47       92.56     16.68 o 
  -6   5   4      391.70      395.50     18.52 o 
  -5   5   4      485.41      410.03     18.85 o 
  -4   5   4      221.04      194.04     10.52 o 
  -3   5   4      440.98      430.17     20.60 o 
  -2   5   4       31.22       23.68      4.04 o 
   0   5   4      814.45      792.50     37.25 o 
   1   5   4      316.45      321.40     16.59 o 
   2   5   4        5.45        4.91      1.09 o 
   3   5   4      330.58      317.47     10.96 o 
   4   5   4      235.97      256.71     10.05 o 
   5   5   4      227.88      198.46     13.38 o 
   6   5   4      249.95      216.65     12.94 o 
   7   5   4      470.42      451.33     15.80 o 
   8   5   4      141.71      151.26      7.52 o 
   9   5   4       72.79       65.77      5.41 o 
  10   5   4        6.39        4.50      2.48 o 
  11   5   4       37.98       49.78      5.41 o 
  12   5   4       30.58       43.36      5.29 o 
  13   5   4        4.85        5.19      4.23 o 
 -15   6   4       37.34       34.95      6.18 o 
 -14   6   4       26.76       21.37      5.19 o 
 -13   6   4        1.20        4.04      3.27 o 
 -12   6   4       37.09       38.21      6.07 o 
 -11   6   4       31.01       44.15      6.26 o 
 -10   6   4       69.02       75.96      7.20 o 
  -9   6   4      343.19      319.67     17.12 o 
  -8   6   4       67.25       57.75      5.99 o 
  -7   6   4       89.24       84.33      4.89 o 
  -6   6   4       95.15       98.27      6.36 o 
  -5   6   4      152.32      148.54      8.96 o 
  -4   6   4      148.31      152.00     13.63 o 
  -3   6   4       88.37      103.24      7.58 o 
  -2   6   4       41.86       37.80      4.81 o 
  -1   6   4      493.00      464.40     23.19 o 
   0   6   4       40.66       39.64      4.97 o 
   1   6   4      442.45      422.39     21.76 o 
   2   6   4      396.40      405.66     20.55 o 
   3   6   4      214.06      171.81     11.84 o 
   4   6   4      264.28      251.90     14.95 o 
   5   6   4      272.57      268.49     16.29 o 
   6   6   4      123.31      122.69     10.41 o 
   7   6   4      148.40      153.49     11.81 o 
   8   6   4      208.24      205.82     14.40 o 
   9   6   4       29.81       39.97      7.23 o 
  10   6   4       18.92       33.38      6.92 o 
  11   6   4        1.73        2.97      4.20 o 
  12   6   4        5.53        7.88      5.38 o 
  13   6   4        8.74       11.40      7.12 o 
 -14   7   4        9.57       15.05      4.29 o 
 -13   7   4       11.47        9.42      3.85 o 
 -12   7   4        7.99        7.36      3.35 o 
 -11   7   4       19.13       19.45      4.62 o 
 -10   7   4      132.71      127.69      9.73 o 
  -9   7   4       17.71       14.20      3.87 o 
  -8   7   4       13.82       14.59      3.68 o 
  -7   7   4      226.05      234.78     13.10 o 
  -6   7   4      188.28      179.40     10.80 o 
  -5   7   4       80.41       70.70     11.17 o 
  -4   7   4       47.00       41.78      3.49 o 
  -3   7   4      267.12      277.34     15.27 o 
  -2   7   4       15.23       13.60      3.54 o 
  -1   7   4        1.56        2.36      2.42 o 
   1   7   4      213.19      211.84     13.46 o 
   2   7   4      330.12      315.58     17.99 o 
   3   7   4       71.43       63.71      6.79 o 
   4   7   4       98.64       87.06      8.38 o 
   5   7   4      739.17      689.48     35.52 o 
   6   7   4      331.05      326.51     19.70 o 
   7   7   4      124.01      141.26     11.76 o 
   8   7   4        9.34        7.53      4.56 o 
   9   7   4       99.36       91.10      9.45 o 
  10   7   4      110.44      105.49     10.99 o 
  11   7   4       21.46       30.93      7.83 o 
  12   7   4       28.64       46.37      9.48 o 
 -13   8   4       16.76       18.65      5.14 o 
 -12   8   4        1.50        1.21      2.75 o 
 -11   8   4       19.94       24.40      5.27 o 
 -10   8   4       14.08       11.62      3.96 o 
  -9   8   4       11.99       12.64      3.79 o 
  -8   8   4      117.37      107.58      8.49 o 
  -7   8   4       47.28       44.31      5.16 o 
  -6   8   4      230.58      229.45     13.02 o 
  -5   8   4      284.54      250.55     11.25 o 
  -4   8   4       72.00       72.70      4.81 o 
  -3   8   4       90.12       85.33      7.72 o 
  -2   8   4      262.54      226.81     13.85 o 
  -1   8   4      292.19      276.71     11.17 o 
   0   8   4       34.16       40.27      6.37 o 
   1   8   4      356.75      324.37     18.19 o 
   2   8   4      432.30      365.39     21.62 o 
   3   8   4      379.10      374.20     21.43 o 
   4   8   4      143.14      129.81     10.71 o 
   5   8   4      137.40      122.06     10.77 o 
   6   8   4       60.26       36.13      7.03 o 
   7   8   4       20.62       25.08      6.26 o 
   8   8   4       33.01       34.62      7.50 o 
   9   8   4       74.05       81.13      9.86 o 
  10   8   4       39.48       51.68      9.59 o 
  11   8   4       22.72       29.95      8.05 o 
  -4   9   4        1.15       -1.24      2.55 o 
  -3   9   4      136.87      130.87      7.48 o 
  -2   9   4      158.00      145.17     12.69 o 
  -1   9   4      241.88      218.21     10.30 o 
   0   9   4      112.46      116.10      9.95 o 
   1   9   4       76.98       80.44      8.63 o 
   2   9   4        2.17        2.72      3.63 o 
   3   9   4      102.91       94.89      9.48 o 
   4   9   4      130.39      108.65     10.25 o 
   5   9   4        9.51        6.79      4.42 o 
   6   9   4       23.49       25.60      6.43 o 
   7   9   4        2.96        5.05      4.97 o 
   8   9   4       13.48       13.71      6.10 o 
   9   9   4       17.19       17.75      6.84 o 
  10   9   4       10.68       10.55      6.40 o 
 -11  10   4       24.77       53.49      9.97 o 
 -10  10   4        0.41        1.59      4.26 o 
  -9  10   4       17.36       35.16      8.57 o 
  -8  10   4       32.44       43.74      8.96 o 
  -7  10   4       90.25      106.65     11.40 o 
  -6  10   4       13.72       21.18      6.57 o 
  -5  10   4       30.12       46.48      8.27 o 
  -4  10   4       25.44       35.63      7.61 o 
  -3  10   4       48.24       62.41      5.67 o 
  -2  10   4       26.54       28.60      5.58 o 
  -1  10   4        5.69        6.15      4.23 o 
   0  10   4      117.75      132.20     10.71 o 
   1  10   4       68.55       57.20      7.53 o 
   2  10   4        5.83        4.70      4.04 o 
   3  10   4       27.41       19.37      5.55 o 
   4  10   4       89.75       86.87      9.29 o 
   5  10   4       18.94       12.69      4.95 o 
   6  10   4       20.27       17.14      6.04 o 
   7  10   4       23.99       24.84      6.84 o 
   8  10   4       91.52       89.31     11.32 o 
   9  10   4        7.00       12.47      6.70 o 
  -9  11   4        6.64       17.45      7.01 o 
  -8  11   4        9.72       19.97      7.45 o 
  -7  11   4       32.26       45.19      9.42 o 
  -6  11   4       46.45       51.51      9.78 o 
  -5  11   4        5.48       18.02      6.54 o 
  -4  11   4       12.19       20.52      6.87 o 
  -2  11   4        3.34        3.60      4.23 o 
  -1  11   4      115.74      122.31     10.69 o 
   0  11   4       65.83       63.05      7.83 o 
   1  11   4       35.60       49.20      8.49 o 
   2  11   4        4.42        9.34      5.74 o 
   3  11   4       25.12       20.91      6.35 o 
   4  11   4        6.12        0.00      3.98 o 
   5  11   4        2.62        3.21      4.20 o 
   6  11   4        3.58        6.13      4.51 o 
   7  11   4       13.46        7.91      4.48 o 
  -7  12   4        7.03       15.71      6.84 o 
  -6  12   4        3.70        4.95      4.84 o 
  -5  12   4        4.10        7.64      5.55 o 
  -1  12   4        4.09        5.03      4.89 o 
   0  12   4        4.61       11.24      5.63 o 
   1  12   4        6.75       10.52      5.25 o 
   2  12   4        2.77        1.13      4.51 o 
   3  12   4       42.64       49.01      9.51 o 
   4  12   4       39.06       34.81      7.12 o 
   5  12   4       16.48       22.14      6.26 o 
   1  13   4       16.83       32.64      7.64 o 
  -6 -12   5        6.28        9.70      5.91 o 
  -5 -12   5       17.28       29.78      7.31 o 
  -4 -12   5       16.37       23.46      7.09 o 
  -3 -12   5       31.98       47.06      9.26 o 
  -2 -12   5       39.33       49.70      9.45 o 
  -1 -12   5       16.07       17.28      4.69 o 
   0 -12   5        0.22        3.32      3.35 o 
   1 -12   5        1.48        4.26      5.14 o 
   2 -12   5        9.43        4.20      5.27 o 
   3 -12   5       12.01       14.64      6.43 o 
   4 -12   5       36.21       30.27      8.02 o 
  -9 -11   5       28.18       43.85      8.54 o 
  -8 -11   5       15.74       20.55      6.13 o 
  -7 -11   5       24.84       22.77      6.62 o 
  -6 -11   5       26.29       33.08      7.86 o 
  -5 -11   5       42.27       45.03      8.79 o 
  -4 -11   5        5.57        5.91      4.56 o 
  -3 -11   5       12.82       18.05      5.96 o 
  -2 -11   5       10.87       15.77      4.03 o 
  -1 -11   5        3.06        3.57      2.76 o 
   0 -11   5        1.09        2.76      2.64 o 
   1 -11   5       17.69       25.61      4.55 o 
   2 -11   5       45.72       38.57      7.64 o 
   3 -11   5       66.39       64.95      8.82 o 
   4 -11   5        8.42        3.85      4.84 o 
   5 -11   5        8.60        2.58      4.67 o 
   6 -11   5       27.29       13.90      6.02 o 
   7 -11   5       45.19       38.05      7.55 o 
 -11 -10   5       16.25       19.23      5.82 o 
 -10 -10   5       27.55       35.63      7.86 o 
  -9 -10   5       23.91       31.70      7.58 o 
  -8 -10   5       15.22       16.54      5.99 o 
  -7 -10   5       13.94       14.18      5.66 o 
  -6 -10   5        8.87       11.84      5.69 o 
  -5 -10   5       33.65       25.16      6.02 o 
  -4 -10   5       10.97        9.48      4.51 o 
  -3 -10   5       22.70       41.94     16.39 o 
  -2 -10   5       67.07       72.22      5.98 o 
  -1 -10   5       54.66       48.79     14.09 o 
   0 -10   5       32.63       27.23      4.06 o 
   1 -10   5       55.74       53.98      5.06 o 
   2 -10   5       37.94       31.18      4.26 o 
   3 -10   5       79.53       74.26      9.07 o 
   4 -10   5       24.17       23.71      6.35 o 
   5 -10   5        0.32       -3.32      3.32 o 
   6 -10   5       18.33       21.59      6.18 o 
   7 -10   5       32.65       25.88      6.35 o 
   8 -10   5        0.91        6.18      4.81 o 
   9 -10   5       13.25       12.34      4.81 o 
 -12  -9   5       31.35       36.46      5.44 o 
 -11  -9   5        1.07       -0.07      2.85 o 
 -10  -9   5        8.51        8.12      3.70 o 
  -9  -9   5       13.45       19.11      4.48 o 
  -8  -9   5       63.73       59.33      7.29 o 
  -7  -9   5       29.10       27.07      4.51 o 
  -6  -9   5      239.43      235.44     11.50 o 
  -5  -9   5       41.56       34.56     11.04 o 
  -4  -9   5       15.00        9.47      3.23 o 
  -3  -9   5       21.00       23.29      2.54 o 
  -2  -9   5      127.10      117.48      5.58 o 
  -1  -9   5        8.78        9.34      2.22 o 
   0  -9   5      149.34      127.25      7.27 o 
   1  -9   5       11.03        9.63      2.34 o 
   2  -9   5        6.78        9.02      2.30 o 
   3  -9   5       22.85       28.40      3.58 o 
   4  -9   5       27.24       31.78      6.22 o 
   5  -9   5        1.69        2.14      2.68 o 
   6  -9   5       48.48       35.64     13.34 o 
   7  -9   5       49.77       40.71      7.36 o 
   8  -9   5       60.31       39.33     15.76 o 
   9  -9   5       19.24       16.24      4.48 o 
  10  -9   5       10.72        9.47      3.55 o 
 -13  -8   5       13.44       15.73      3.93 o 
 -12  -8   5       15.19       18.60      4.15 o 
 -11  -8   5       22.43       21.91      4.59 o 
 -10  -8   5        2.06        1.69      2.72 o 
  -9  -8   5        4.12        4.62      2.88 o 
  -8  -8   5       80.19       76.61      5.97 o 
  -7  -8   5      161.17      151.69     16.46 o 
  -6  -8   5       42.63       26.56      7.12 o 
  -5  -8   5      209.10      199.95      9.63 o 
  -4  -8   5       87.94       92.04      4.76 o 
  -3  -8   5      133.52      137.26      5.10 o 
  -2  -8   5      159.77      163.32      5.71 o 
  -1  -8   5       14.87       13.09      1.93 o 
   0  -8   5       62.81       63.58      4.11 o 
   1  -8   5      133.81      116.19     10.45 o 
   2  -8   5       58.59       56.25      4.34 o 
   3  -8   5        8.06        7.43      1.98 o 
   4  -8   5       48.92       52.09      7.98 o 
   5  -8   5       50.75       39.39      5.85 o 
   6  -8   5       27.23       22.41      3.92 o 
   7  -8   5       10.23        9.78      4.52 o 
   8  -8   5      101.24       84.06     18.32 o 
   9  -8   5       83.71       69.48     22.40 o 
  10  -8   5       12.04       16.25      4.31 o 
  11  -8   5        7.66       11.83      4.07 o 
 -14  -7   5        7.87       14.31      4.78 o 
 -13  -7   5        2.26        5.65      2.83 o 
 -12  -7   5       20.48       20.07      4.07 o 
 -11  -7   5        1.38        3.49      2.65 o 
 -10  -7   5       28.10       30.01      4.58 o 
  -9  -7   5       45.06       41.60      4.79 o 
  -8  -7   5       19.12       21.98      3.67 o 
  -7  -7   5        3.55        4.24      2.34 o 
  -6  -7   5      192.92      179.95     12.34 o 
  -5  -7   5        0.28        0.79      2.61 o 
  -4  -7   5      214.09      193.13      7.16 o 
  -3  -7   5      297.34      276.18      8.62 o 
  -2  -7   5      128.74      136.90      4.86 o 
  -1  -7   5      196.70      174.46      5.65 o 
   1  -7   5       29.00       33.10      3.04 o 
   2  -7   5      186.54      190.35      7.17 o 
   3  -7   5      226.47      240.04      8.52 o 
   4  -7   5      279.97      266.34     11.27 o 
   5  -7   5       58.96       50.94     14.44 o 
   6  -7   5       37.28       42.10      7.24 o 
   7  -7   5       75.05       79.15      8.93 o 
   8  -7   5       40.77       44.64      7.07 o 
   9  -7   5        2.94        5.92      3.00 o 
  10  -7   5       11.31       12.09      4.04 o 
  11  -7   5        1.37        3.39      3.14 o 
  12  -7   5       37.11       44.22      6.09 o 
 -15  -6   5        5.63        9.04      4.45 o 
 -14  -6   5        2.86        4.89      4.04 o 
 -13  -6   5       14.24       14.04      5.52 o 
 -12  -6   5       29.08       28.60      4.48 o 
 -11  -6   5      108.11      107.94      7.09 o 
 -10  -6   5       51.75       55.05      4.82 o 
  -9  -6   5      249.61      199.08     17.95 o 
  -8  -6   5      139.14      125.40      7.40 o 
  -7  -6   5      397.42      376.02     15.08 o 
  -6  -6   5      539.85      509.43     18.41 o 
  -5  -6   5       30.02       28.70      3.55 o 
  -4  -6   5      140.52      131.89      8.73 o 
  -3  -6   5      241.55      233.87      6.68 o 
  -2  -6   5       91.37       85.74      3.48 o 
  -1  -6   5      221.06      168.86      7.70 o 
   0  -6   5       40.55       39.00      2.40 o 
   1  -6   5       20.47       22.02      1.92 o 
   2  -6   5      205.68      190.45      6.74 o 
   3  -6   5      312.26      294.32      9.44 o 
   4  -6   5      131.64      126.44      6.78 o 
   5  -6   5       46.01       53.60      7.01 o 
   6  -6   5      211.05      211.18     13.39 o 
   7  -6   5      349.89      376.27     34.18 o 
   8  -6   5      107.03      105.09      7.02 o 
   9  -6   5      149.74      163.33      9.44 o 
  10  -6   5       99.59      120.16      8.08 o 
  11  -6   5       14.43       18.59      4.18 o 
  12  -6   5        5.51        7.03      4.23 o 
  13  -6   5       17.05       24.34      6.76 o 
 -15  -5   5       23.00       22.48      4.35 o 
 -14  -5   5       17.23       18.07      3.80 o 
 -13  -5   5       14.49       14.54      3.52 o 
 -12  -5   5        8.49        7.35      2.11 o 
 -11  -5   5       35.33       34.57      3.32 o 
 -10  -5   5       88.90       89.98      4.66 o 
  -9  -5   5       96.14       95.15      4.55 o 
  -8  -5   5       96.86       94.61      4.54 o 
  -7  -5   5      162.21      164.12      6.04 o 
  -6  -5   5      124.10      125.19      8.22 o 
  -5  -5   5      722.08      660.24     17.09 o 
  -4  -5   5     1005.93      946.15     24.03 o 
  -3  -5   5      121.71       98.59      4.24 o 
  -2  -5   5       28.96       27.97      1.97 o 
  -1  -5   5      415.11      399.51     19.29 o 
   0  -5   5      252.23      257.28      6.88 o 
   1  -5   5       75.32       85.95      3.23 o 
   2  -5   5      314.09      291.95      9.09 o 
   3  -5   5      255.67      231.07      7.95 o 
   4  -5   5      269.19      221.98     14.29 o 
   5  -5   5      179.87      167.28      7.94 o 
   6  -5   5      269.87      267.99     11.49 o 
   7  -5   5      120.82      101.78      7.53 o 
   8  -5   5       54.53       56.81      4.98 o 
   9  -5   5       15.17       15.99      3.49 o 
  10  -5   5        2.73        3.27      3.65 o 
  11  -5   5       45.98       58.79      8.52 o 
  12  -5   5       49.03       58.38      9.56 o 
  13  -5   5       12.94       15.63      6.24 o 
 -16  -4   5        2.45        1.76      3.00 o 
 -15  -4   5       30.33       30.30      4.68 o 
 -14  -4   5       36.91       32.88      4.41 o 
 -13  -4   5        2.20        3.70      2.49 o 
 -12  -4   5      127.07      121.64      7.25 o 
 -11  -4   5       98.82       84.14      4.53 o 
 -10  -4   5       48.06       47.39      3.29 o 
  -9  -4   5      173.07      178.06      9.92 o 
  -8  -4   5       46.93       51.17      3.25 o 
  -7  -4   5      251.35      226.51      7.33 o 
  -6  -4   5       30.24       34.57      2.39 o 
  -5  -4   5      100.27       85.08      5.78 o 
  -4  -4   5      137.22      127.49      3.78 o 
  -3  -4   5      605.08      623.95     13.47 o 
  -2  -4   5     4594.98     4492.19     89.74 o 
  -1  -4   5     3407.36     3502.65     81.72 o 
   0  -4   5      119.45      113.40      4.35 o 
   1  -4   5      551.02      644.97     30.49 o 
   2  -4   5      225.64      184.85      5.28 o 
   3  -4   5      872.08      966.29     42.06 o 
   4  -4   5      199.17      216.26      7.16 o 
   5  -4   5      126.85      126.12      5.12 o 
   6  -4   5        7.46        8.95      1.70 o 
   7  -4   5       29.61       32.11      4.10 o 
   8  -4   5      150.74      142.94      7.69 o 
   9  -4   5       51.95       61.15      8.13 o 
  10  -4   5       98.62       96.90     10.14 o 
  11  -4   5       27.08       36.21      7.50 o 
  12  -4   5        8.31        8.32      5.08 o 
  13  -4   5        7.17       13.60      6.26 o 
  14  -4   5       20.67       32.42      8.16 o 
 -16  -3   5       19.31       18.10      4.15 o 
 -15  -3   5       36.19       35.67      4.84 o 
 -14  -3   5       16.09       22.92      7.03 o 
 -13  -3   5       23.31       25.31      3.92 o 
 -12  -3   5        1.28        3.53      2.16 o 
 -11  -3   5      179.01      166.87      6.50 o 
 -10  -3   5      215.63      188.33      6.88 o 
  -9  -3   5      396.63      360.02     10.81 o 
  -8  -3   5      419.29      392.76     12.20 o 
  -7  -3   5      107.93       94.72      4.04 o 
  -6  -3   5     1338.95     1236.79     30.26 o 
  -4  -3   5     1272.72     1428.81     29.32 o 
  -3  -3   5      530.55      519.77     13.66 o 
  -2  -3   5      160.20      167.38      4.49 o 
  -1  -3   5      623.20      689.10     17.68 o 
   0  -3   5      603.95      575.81     14.69 o 
   1  -3   5     1076.15     1055.96     25.43 o 
   2  -3   5       20.29       19.53      2.27 o 
   3  -3   5      686.24      753.50     28.18 o 
   4  -3   5      303.57      344.06     11.69 o 
   5  -3   5      151.02      165.84      6.93 o 
   6  -3   5      417.71      390.97     15.37 o 
   7  -3   5      544.49      541.59     26.48 o 
   8  -3   5      329.58      314.67     17.88 o 
   9  -3   5      260.50      266.65     16.54 o 
  10  -3   5       66.97       55.93      8.19 o 
  11  -3   5      128.04      141.46     11.95 o 
  12  -3   5       17.78       21.59      6.35 o 
  13  -3   5        3.72        1.57      4.23 o 
  14  -3   5        2.69        4.01      4.97 o 
 -16  -2   5        1.22       -0.82      3.52 o 
 -15  -2   5       42.55       40.41      5.17 o 
 -14  -2   5       24.83       26.49      3.99 o 
 -13  -2   5       19.57       20.47      3.76 o 
 -12  -2   5       17.11       21.82      3.68 o 
 -11  -2   5       43.26       46.93      6.61 o 
 -10  -2   5        1.02        1.16      1.24 o 
  -9  -2   5       84.25       75.26      5.57 o 
  -8  -2   5      434.61      387.16     10.99 o 
  -7  -2   5      671.04      660.98     17.29 o 
  -6  -2   5       23.52       24.40      1.99 o 
  -5  -2   5      159.87      149.78      5.01 o 
  -4  -2   5      130.37      143.23      6.08 o 
  -3  -2   5     1249.42     1315.60     27.01 o 
  -2  -2   5     5574.24     6010.03    139.14 o 
  -1  -2   5     2615.80     2801.77     77.09 o 
   0  -2   5     1778.22     1891.67     45.04 o 
   1  -2   5     1057.27     1146.54     26.94 o 
   2  -2   5      371.61      421.90     10.71 o 
   3  -2   5      194.90      240.40      6.66 o 
   4  -2   5      857.59      906.11     27.59 o 
   5  -2   5       50.58       42.38      3.15 o 
   6  -2   5      209.37      206.73      8.13 o 
   7  -2   5       46.79       48.94      3.53 o 
   8  -2   5      679.85      653.85     31.32 o 
   9  -2   5      152.58      141.13     10.91 o 
  10  -2   5       14.24       13.10      4.53 o 
  11  -2   5       70.98       66.37      8.21 o 
  12  -2   5       24.69       29.40      6.95 o 
  13  -2   5        2.09        2.47      3.57 o 
  14  -2   5       47.90       63.24      9.62 o 
 -17  -1   5        6.14       14.70      5.74 o 
 -16  -1   5       10.20       12.77      5.36 o 
 -15  -1   5       23.14       26.54      6.37 o 
 -14  -1   5       75.86       79.56      6.06 o 
 -13  -1   5       58.75       64.68      5.29 o 
 -12  -1   5       22.61       23.92      3.71 o 
 -11  -1   5      326.57      279.09     11.74 o 
 -10  -1   5       58.74       56.30      4.39 o 
  -9  -1   5      503.61      471.64     16.27 o 
  -8  -1   5      351.43      324.77      9.71 o 
  -7  -1   5       25.53       30.29      2.27 o 
  -6  -1   5      954.21     1023.08     25.51 o 
  -5  -1   5      100.97      110.76      4.03 o 
  -4  -1   5     1778.65     1816.82     43.48 o 
  -3  -1   5      289.99      279.49      6.64 o 
  -2  -1   5     3816.33     4499.77    104.40 o 
  -1  -1   5     2353.05     2648.39     62.06 o 
   0  -1   5       40.49       37.70      2.14 o 
   1  -1   5     1076.80     1233.40     35.10 o 
   2  -1   5      854.95      921.51     22.13 o 
   3  -1   5       27.29       28.26      2.26 o 
   5  -1   5       39.55       43.88      2.91 o 
   6  -1   5      240.29      234.42     13.10 o 
   7  -1   5       57.79       58.21      6.07 o 
   8  -1   5      160.98      170.85     11.68 o 
   9  -1   5      305.55      267.42     16.10 o 
  10  -1   5       32.71       32.47      5.93 o 
  11  -1   5       14.53       18.35      5.41 o 
  12  -1   5      108.53      103.02     10.27 o 
  13  -1   5       59.06       57.94      8.65 o 
  14  -1   5        8.25        8.90      4.40 o 
 -17   0   5        6.31        6.32      4.97 o 
 -16   0   5       30.87       29.26      7.06 o 
 -15   0   5        2.61        0.69      3.71 o 
 -14   0   5       28.44       29.48      6.24 o 
 -13   0   5       23.43       24.57      3.76 o 
 -12   0   5        0.29        0.38      2.02 o 
 -11   0   5      423.73      419.25     16.40 o 
 -10   0   5      152.69      151.91      7.42 o 
  -9   0   5       64.43       73.00      5.60 o 
  -6   0   5      443.24      440.36     11.79 o 
  -5   0   5     1612.79     1771.64     41.94 o 
  -4   0   5      123.95      116.47      4.07 o 
  -3   0   5       44.34       45.50      2.27 o 
  -2   0   5     1033.74     1196.50     28.67 o 
  -1   0   5     2132.32     2494.64     67.03 o 
   0   0   5       56.55       50.19      3.58 o 
   3   0   5        4.01        2.71      1.41 o 
   5   0   5       14.11       15.83      2.18 o 
   6   0   5       18.47       17.84      2.41 o 
   7   0   5       49.59       36.13      5.27 o 
   9   0   5      106.74       95.27      8.16 o 
  10   0   5      250.20      251.51     15.44 o 
  11   0   5        9.36       11.43      4.18 o 
  12   0   5       12.52       15.58      5.14 o 
  13   0   5        5.01        5.88      4.40 o 
  14   0   5        8.23        6.51      4.34 o 
 -17   1   5        5.81        3.27      4.67 o 
 -16   1   5       10.79       10.19      5.05 o 
 -15   1   5       23.77       26.87      6.48 o 
 -14   1   5       77.14       82.34      8.43 o 
 -13   1   5       57.14       50.85      6.24 o 
 -12   1   5       23.98       15.97      3.06 o 
 -11   1   5      328.81      338.16     12.47 o 
 -10   1   5       60.17       66.09      4.70 o 
  -9   1   5      497.40      480.85     22.55 o 
  -8   1   5      350.66      359.61      9.37 o 
  -7   1   5       24.55       30.88      2.10 o 
  -6   1   5      948.95     1057.17     25.43 o 
  -5   1   5       95.84      105.40      3.92 o 
  -4   1   5     1796.59     1871.43     43.56 o 
  -3   1   5      284.46      268.49      9.75 o 
  -2   1   5     3824.74     4559.90    104.36 o 
  -1   1   5     2336.15     2674.36     53.18 o 
   0   1   5       42.40       36.10      2.07 o 
   1   1   5     1053.67     1098.60     35.19 o 
   2   1   5      861.32      885.43     22.14 o 
   3   1   5       28.53       29.44      2.05 o 
   4   1   5      244.87      228.93      8.51 o 
   5   1   5       41.12       48.49      2.51 o 
   6   1   5      233.12      217.36     12.86 o 
   7   1   5       55.63       54.82      3.26 o 
   8   1   5      164.05      176.67      6.52 o 
   9   1   5      304.17      293.28     26.14 o 
  10   1   5       31.84       36.76      6.02 o 
  11   1   5       13.52       19.67      5.19 o 
  12   1   5      108.51       97.34      9.56 o 
  13   1   5       55.78       66.18      8.16 o 
  14   1   5        7.78        4.92      2.79 o 
 -16   2   5        1.35        2.91      3.54 o 
 -15   2   5       43.42       29.09      5.85 o 
 -14   2   5       26.14       22.80      5.22 o 
 -13   2   5       20.64       15.88      4.20 o 
 -12   2   5       15.96       10.47      3.52 o 
 -11   2   5       43.69       36.97      8.53 o 
 -10   2   5        1.43        0.61      1.72 o 
  -9   2   5       82.81       64.89     10.19 o 
  -8   2   5      441.38      377.06     18.65 o 
  -7   2   5      653.77      681.06     17.20 o 
  -6   2   5       25.51       27.45      1.91 o 
  -5   2   5      159.48      152.30      5.03 o 
  -3   2   5     1231.33     1323.59     39.81 o 
  -2   2   5     5576.47     6147.35    167.88 o 
  -1   2   5     2601.64     2685.25     63.57 o 
   0   2   5     1763.84     1938.54     38.81 o 
   1   2   5     1064.14     1091.57     23.35 o 
   2   2   5      359.19      372.12      9.22 o 
   3   2   5      184.01      206.00      5.89 o 
   4   2   5      876.50      917.80     19.70 o 
   5   2   5       49.80       44.38      2.55 o 
   6   2   5      205.74      197.40      5.99 o 
   7   2   5       48.34       54.49      3.41 o 
   8   2   5      681.70      675.85     15.78 o 
   9   2   5      151.24      135.04      5.23 o 
  10   2   5       13.60       17.88      4.56 o 
  11   2   5       69.50       68.13      7.55 o 
  12   2   5       25.56       30.96      6.26 o 
  13   2   5        2.12        5.27      3.82 o 
  14   2   5       46.84       49.89      8.32 o 
 -16   3   5       19.58       32.56      6.70 o 
 -15   3   5       35.54       23.43      5.63 o 
 -14   3   5       16.58       17.06      4.53 o 
 -13   3   5       22.29       19.95      4.86 o 
 -12   3   5        1.14        5.66      3.08 o 
 -11   3   5      176.15      143.98     10.41 o 
 -10   3   5      212.73      198.60     12.34 o 
  -9   3   5      389.15      365.61     18.63 o 
  -8   3   5      420.59      408.42     21.43 o 
  -7   3   5      107.80       94.53      5.12 o 
  -6   3   5     1347.26     1281.51     54.18 o 
  -3   3   5      529.72      534.12     23.76 o 
  -2   3   5      161.01      169.28      5.58 o 
  -1   3   5      617.32      710.08     15.08 o 
   0   3   5      612.68      569.93     15.07 o 
   1   3   5     1079.85     1034.77     25.97 o 
   2   3   5       19.91       16.51      1.57 o 
   3   3   5      683.59      687.33     22.09 o 
   4   3   5      304.93      307.38     11.31 o 
   5   3   5      155.57      160.40      6.94 o 
   6   3   5      418.82      405.50     11.63 o 
   7   3   5      544.52      547.63     13.50 o 
   8   3   5      326.51      321.41     12.91 o 
   9   3   5      261.09      259.86      7.96 o 
  10   3   5       66.01       70.82      4.00 o 
  11   3   5      125.29      134.40     11.02 o 
  12   3   5       17.18       21.10      5.66 o 
  13   3   5        3.67        0.22      3.52 o 
  14   3   5        2.80        4.95      3.85 o 
 -16   4   5        2.31        4.56      3.32 o 
 -15   4   5       30.83       26.26      5.77 o 
 -14   4   5       37.22       29.23      5.36 o 
 -13   4   5        1.70        2.58      2.55 o 
 -12   4   5      126.21      129.26     10.05 o 
 -11   4   5       99.54       84.78      7.61 o 
 -10   4   5       45.75       40.41      5.74 o 
  -9   4   5      174.03      176.64      8.03 o 
  -8   4   5       46.10       52.56      4.09 o 
  -7   4   5      254.63      228.80      9.10 o 
  -6   4   5       31.49       27.35     10.34 o 
  -5   4   5       94.38       78.04      4.41 o 
  -4   4   5      134.34      118.46      7.55 o 
  -3   4   5      595.17      610.73     16.59 o 
  -2   4   5     4608.40     4625.77    105.80 o 
  -1   4   5     3452.61     3512.19    102.76 o 
   0   4   5      117.51      121.24      8.38 o 
   2   4   5      237.31      196.02      7.18 o 
   3   4   5      876.46      894.37     27.49 o 
   4   4   5      199.60      210.40      8.44 o 
   5   4   5      129.47      121.48      5.85 o 
   6   4   5        8.13        8.81      2.24 o 
   7   4   5       29.74       30.36      5.54 o 
   8   4   5      150.84      129.11      6.98 o 
   9   4   5       51.50       51.77      4.82 o 
  10   4   5       95.02      110.42      5.31 o 
  11   4   5       28.85       36.46      4.70 o 
  12   4   5        8.94        9.29      4.04 o 
  13   4   5        7.22        9.81      4.40 o 
  14   4   5       20.86       33.60      6.68 o 
 -15   5   5       23.79       23.90      5.55 o 
 -14   5   5       16.94        9.84      4.04 o 
 -13   5   5       14.71       16.43      4.73 o 
 -12   5   5        9.08        2.12      2.91 o 
 -11   5   5       34.14       31.87      5.41 o 
 -10   5   5       92.36       87.53      7.86 o 
  -9   5   5       93.34       93.16      7.69 o 
  -8   5   5       94.98      104.76      4.77 o 
  -7   5   5      164.27      162.29      7.46 o 
  -6   5   5      122.77      120.17      8.43 o 
  -5   5   5      725.13      676.50     20.77 o 
  -4   5   5     1021.76      945.97     26.74 o 
  -3   5   5      124.29      102.29      4.25 o 
  -2   5   5       28.31       27.91      4.53 o 
  -1   5   5      410.80      377.94     19.81 o 
   0   5   5      243.05      252.42     14.40 o 
   1   5   5       81.17      101.04      7.66 o 
   2   5   5      313.70      302.50     16.76 o 
   3   5   5      260.20      270.25     15.55 o 
   4   5   5      276.15      227.67     14.26 o 
   5   5   5      182.22      177.31     12.01 o 
   6   5   5      264.73      268.84     10.57 o 
   7   5   5      121.23      116.63      6.29 o 
   8   5   5       55.27       55.38      4.47 o 
   9   5   5       15.62       12.88      4.86 o 
  10   5   5        2.22        5.36      4.23 o 
  11   5   5       46.54       44.23      7.64 o 
 -15   6   5        5.52        7.45      3.24 o 
 -14   6   5        2.68        2.45      3.19 o 
 -13   6   5       15.03       18.63      4.95 o 
 -12   6   5       30.59       38.38      6.26 o 
 -11   6   5      109.26      106.95      9.04 o 
 -10   6   5       51.93       63.90      6.73 o 
  -9   6   5      254.79      233.27     13.27 o 
  -8   6   5      147.27      149.55     10.27 o 
  -7   6   5      391.62      413.05     36.15 o 
  -6   6   5      534.88      506.15     22.39 o 
  -5   6   5       29.93       31.13      2.69 o 
  -4   6   5      145.21      138.32      5.26 o 
  -3   6   5      237.79      247.69     13.74 o 
  -2   6   5       93.45       85.06      7.03 o 
  -1   6   5      226.57      204.12     11.70 o 
   0   6   5       41.53       48.79      5.58 o 
   1   6   5       20.52       24.23      5.33 o 
   2   6   5      199.75      166.07     11.51 o 
   3   6   5      310.69      291.98     17.39 o 
   4   6   5      135.92      120.33     10.14 o 
   5   6   5       41.29       47.17      6.29 o 
   6   6   5      216.64      201.15     14.29 o 
   7   6   5      345.66      324.95     20.66 o 
   8   6   5      107.74      104.59     10.05 o 
   9   6   5      154.56      153.85     12.75 o 
  10   6   5       99.11      111.92     11.02 o 
  11   6   5       14.71       17.66      6.04 o 
  12   6   5        6.02        4.45      5.41 o 
 -14   7   5        8.15        6.81      3.46 o 
 -13   7   5        2.43        1.57      2.61 o 
 -12   7   5       22.04       24.64      5.52 o 
 -11   7   5        1.33        0.44      2.47 o 
 -10   7   5       28.47       30.80      5.66 o 
  -9   7   5       44.81       32.77      5.11 o 
  -8   7   5       19.26       21.21      4.31 o 
  -7   7   5        3.46        4.27      1.95 o 
  -6   7   5      193.34      174.48     10.93 o 
  -5   7   5        0.38        2.55      5.15 o 
  -4   7   5      217.68      194.86     12.58 o 
  -3   7   5      293.30      305.36     16.84 o 
  -2   7   5      125.68      126.70      9.89 o 
  -1   7   5      192.11      188.24     12.20 o 
   0   7   5      735.27      597.09     29.15 o 
   1   7   5       30.12       31.70      5.82 o 
   2   7   5      192.06      199.86     12.94 o 
   3   7   5      224.45      253.35     16.32 o 
   4   7   5      281.33      281.26     17.28 o 
   5   7   5       61.07       67.25      7.55 o 
   6   7   5       38.15       31.02      6.70 o 
   7   7   5       75.39       71.35      8.60 o 
   8   7   5       39.77       31.13      6.92 o 
   9   7   5        2.89        1.40      4.51 o 
  10   7   5       10.80       12.28      5.93 o 
  11   7   5        1.46        1.35      4.48 o 
  12   7   5       37.28       43.46      9.18 o 
 -13   8   5       13.84       18.24      4.86 o 
 -12   8   5       14.64       18.76      5.00 o 
 -11   8   5       22.47       21.68      5.03 o 
 -10   8   5        1.87        7.61      3.21 o 
  -9   8   5        3.68        3.35      2.77 o 
  -8   8   5       81.86       66.43      6.59 o 
  -7   8   5      156.02      148.38      9.97 o 
  -6   8   5       41.20       33.51     12.61 o 
  -5   8   5      207.05      185.08     11.43 o 
  -4   8   5       85.24       84.45      5.28 o 
  -3   8   5      129.16      149.78     10.82 o 
  -2   8   5      156.56      179.89     12.06 o 
  -1   8   5       14.40       13.76      4.31 o 
   0   8   5       61.22       57.36      6.48 o 
   1   8   5      134.96      120.74     10.27 o 
   2   8   5       56.46       53.52      7.25 o 
   3   8   5        7.59        9.81      4.64 o 
   4   8   5       50.92       41.24      7.12 o 
   5   8   5       50.96       32.77      6.90 o 
   6   8   5       26.48       20.30      5.55 o 
   7   8   5       10.73        8.46      5.14 o 
   8   8   5      102.19       97.58     10.66 o 
   9   8   5       83.73       93.46     10.63 o 
  10   8   5       12.34       17.20      6.90 o 
  11   8   5        7.67        4.92      6.10 o 
  -9   9   5       13.72       12.23      4.01 o 
  -8   9   5       63.27       55.36      6.43 o 
  -7   9   5       29.31       35.49      5.27 o 
  -6   9   5      235.48      223.35     13.27 o 
  -5   9   5       39.46       33.72      3.98 o 
  -4   9   5       16.27       17.57      3.16 o 
  -3   9   5       20.05       18.60      4.95 o 
  -2   9   5      124.94      119.92      9.95 o 
  -1   9   5        8.45       10.71      4.29 o 
   0   9   5      148.89      137.42     10.77 o 
   1   9   5       10.61        8.52      4.40 o 
   2   9   5        7.11        9.23      5.27 o 
   3   9   5       23.95       32.45      6.68 o 
   4   9   5       27.92       26.32      6.76 o 
   5   9   5        1.46        3.54      4.53 o 
   6   9   5       47.67       26.70      6.92 o 
   7   9   5       50.99       29.67      7.06 o 
   8   9   5       58.74       34.89      7.45 o 
   9   9   5       19.87       14.07      6.76 o 
  10   9   5       10.79       15.00      6.90 o 
  -5  10   5       34.19       44.56      7.94 o 
  -4  10   5       11.23       13.21      5.63 o 
  -3  10   5       22.97       29.61      9.79 o 
  -1  10   5       52.91       56.68      7.34 o 
   0  10   5       32.19       46.68      7.77 o 
   1  10   5       54.54       62.47      8.57 o 
   2  10   5       35.13       39.53      7.66 o 
   3  10   5       80.30       75.49      9.20 o 
   4  10   5       24.09       19.62      5.96 o 
   5  10   5        0.40       -1.46      4.01 o 
   6  10   5       18.65       17.45      5.85 o 
   7  10   5       32.78       19.34      6.73 o 
   8  10   5        0.99        2.83      5.41 o 
  -9  11   5       28.93       58.93     10.58 o 
  -8  11   5       15.44       29.92      8.21 o 
  -7  11   5       25.45       42.14      9.48 o 
  -6  11   5       25.14       43.49      8.71 o 
  -5  11   5       41.51       64.42     10.36 o 
  -4  11   5        5.63       16.02      6.43 o 
  -2  11   5       10.69        7.69      4.45 o 
  -1  11   5        3.24        3.79      3.93 o 
   0  11   5        1.03        2.55      3.93 o 
   1  11   5       17.11       23.57      6.57 o 
   2  11   5       44.97       60.22      9.18 o 
   3  11   5       66.97       68.98      9.18 o 
   4  11   5        8.69        9.56      5.55 o 
   5  11   5        8.58        4.42      4.45 o 
   6  11   5       27.69       14.09      5.49 o 
  -7  12   5        0.47        2.01      4.20 o 
  -6  12   5        6.54       10.49      6.59 o 
  -1  12   5       15.77       17.47      5.93 o 
   0  12   5        0.28       -2.34      3.21 o 
   1  12   5        1.54        4.70      4.51 o 
   2  12   5        9.83       12.66      5.11 o 
   3  12   5       12.58       22.31      7.36 o 
   4  12   5       35.95       55.41      9.34 o 
  -6 -12   6       29.95       36.79      8.90 o 
  -5 -12   6       19.52       32.31      7.94 o 
  -4 -12   6       22.47       24.78      6.84 o 
  -3 -12   6       49.93       59.89     10.14 o 
  -2 -12   6       16.05       25.60      7.34 o 
  -1 -12   6        7.12       11.59      4.19 o 
   0 -12   6       18.67       32.65      5.44 o 
   1 -12   6        3.52        3.19      5.08 o 
   2 -12   6       28.74       26.29      7.50 o 
   3 -12   6        6.54        9.97      5.77 o 
  -9 -11   6        2.92        0.88      3.52 o 
  -8 -11   6        7.60       10.93      5.14 o 
  -7 -11   6       26.69       27.42      7.20 o 
  -6 -11   6        0.76        1.15      3.96 o 
  -5 -11   6        3.99        4.51      4.23 o 
  -4 -11   6       34.96       27.06      6.18 o 
  -3 -11   6       78.22       73.16      9.56 o 
  -2 -11   6       26.99       28.20      7.77 o 
  -1 -11   6        8.58       10.19      3.52 o 
   0 -11   6       34.81       36.01      5.17 o 
   1 -11   6       84.60      103.39      7.57 o 
   2 -11   6       23.45       16.90      5.82 o 
   3 -11   6        3.89        3.08      4.45 o 
   4 -11   6        3.97        1.32      4.01 o 
   5 -11   6        3.16        2.23      4.92 o 
   6 -11   6        2.23        1.40      4.34 o 
 -10 -10   6        1.07        2.76      2.95 o 
  -9 -10   6        5.07        8.97      3.59 o 
  -8 -10   6       16.50       12.74      4.44 o 
  -7 -10   6       24.78       29.85     10.69 o 
  -6 -10   6        2.07        2.90      2.96 o 
  -5 -10   6       20.58       25.86      7.80 o 
  -4 -10   6        4.75        0.36      2.61 o 
  -3 -10   6        8.54       11.82      3.54 o 
  -2 -10   6       41.49       37.47      5.85 o 
  -1 -10   6       38.16       33.25      4.48 o 
   0 -10   6       35.22       34.32      4.62 o 
   1 -10   6       14.83       14.27      3.37 o 
   2 -10   6       17.42       16.17      3.44 o 
   3 -10   6       17.98       16.15      5.60 o 
   4 -10   6       28.65       17.64      6.15 o 
   6 -10   6        7.32        2.36      3.60 o 
   7 -10   6        4.44        5.69      4.34 o 
   8 -10   6       28.86       29.78      6.81 o 
 -12  -9   6        5.69        8.86      3.51 o 
 -11  -9   6        3.96        7.41      3.46 o 
 -10  -9   6        5.15        7.29      3.42 o 
  -9  -9   6       24.25       23.03      4.52 o 
  -8  -9   6       35.21       29.60      6.21 o 
  -7  -9   6       37.33       22.88      3.89 o 
  -6  -9   6       16.86       13.19      6.18 o 
  -5  -9   6       91.53       88.03      6.41 o 
  -4  -9   6       43.45       37.61      4.56 o 
  -3  -9   6      199.54      206.70      7.15 o 
  -2  -9   6       50.09       55.41      5.23 o 
  -1  -9   6       78.22       86.61      4.89 o 
   0  -9   6      113.45      116.16      6.99 o 
   1  -9   6      158.85      151.32      6.78 o 
   2  -9   6      174.54      188.32      9.95 o 
   3  -9   6        8.51        6.46      3.11 o 
   4  -9   6       33.34       36.25      8.57 o 
   5  -9   6       48.98       43.75      8.28 o 
   6  -9   6       34.37       36.66      5.33 o 
   7  -9   6        1.10        0.68      2.95 o 
   8  -9   6       11.88        8.40      4.64 o 
   9  -9   6        3.26        4.48      3.20 o 
 -13  -8   6        7.60       14.00      3.80 o 
 -12  -8   6        2.07        3.72      2.88 o 
 -11  -8   6       18.23       17.84      4.18 o 
 -10  -8   6       11.37        8.44      3.35 o 
  -9  -8   6        0.86        0.46      2.29 o 
  -8  -8   6       37.53       32.09      8.31 o 
  -7  -8   6       15.53       16.23      4.09 o 
  -6  -8   6       43.10       37.01      5.88 o 
  -5  -8   6      143.50      127.88      7.28 o 
  -4  -8   6      240.83      255.13      8.98 o 
  -3  -8   6       64.23       70.30      3.59 o 
  -2  -8   6      199.00      179.15      8.16 o 
  -1  -8   6      505.92      486.37     14.57 o 
   0  -8   6       19.09       24.86      3.02 o 
   1  -8   6       33.37       34.06      3.33 o 
   2  -8   6       58.40       49.64      3.75 o 
   3  -8   6       17.30       16.21      2.72 o 
   4  -8   6        3.29        7.20      2.90 o 
   5  -8   6       19.34       18.51      5.47 o 
   6  -8   6       29.48       26.59      7.77 o 
   7  -8   6       41.61       30.58     11.72 o 
   8  -8   6       12.86       16.29      4.31 o 
   9  -8   6        5.13        9.99      3.86 o 
  10  -8   6        6.70        6.62      3.84 o 
 -14  -7   6        0.19        3.10      3.19 o 
 -13  -7   6        7.02       11.29      3.62 o 
 -12  -7   6       11.02       14.85      3.82 o 
 -11  -7   6       16.49       20.98      4.31 o 
 -10  -7   6       76.89       62.99      5.46 o 
  -9  -7   6      104.93      102.20      9.51 o 
  -8  -7   6      156.56      134.28      7.79 o 
  -7  -7   6       10.29        8.90      2.59 o 
  -6  -7   6      136.91      128.35      7.27 o 
  -5  -7   6       37.79       28.90      3.91 o 
  -4  -7   6       20.87       19.26      2.50 o 
  -3  -7   6       18.71       19.46      2.41 o 
  -2  -7   6       69.48       64.31      3.22 o 
  -1  -7   6      240.81      238.32      7.20 o 
   0  -7   6      321.41      307.03     17.31 o 
   1  -7   6       75.02       60.10      3.77 o 
   2  -7   6       48.29       43.58      3.76 o 
   3  -7   6       25.25       27.57      4.05 o 
   4  -7   6       96.80       85.40      8.59 o 
   5  -7   6       10.69        8.17      5.49 o 
   6  -7   6       44.20       39.76      9.23 o 
   7  -7   6      137.83      134.93      9.99 o 
   8  -7   6       59.03       54.00     16.10 o 
   9  -7   6       13.49       21.05      4.61 o 
  10  -7   6       21.29       32.42      7.53 o 
  11  -7   6       70.03       82.45     12.23 o 
 -15  -6   6        4.81        7.34      3.90 o 
 -14  -6   6        7.22        5.11      4.04 o 
 -13  -6   6      105.86      105.19     10.99 o 
 -12  -6   6       69.86       67.33      5.64 o 
 -11  -6   6        9.19       11.43      3.17 o 
 -10  -6   6       16.89       16.72      5.16 o 
  -9  -6   6       86.72       79.52      5.81 o 
  -8  -6   6       41.27       46.59      4.70 o 
  -7  -6   6      562.82      513.36     18.80 o 
  -6  -6   6      254.48      237.73     10.16 o 
  -5  -6   6      188.27      173.50      9.71 o 
  -4  -6   6      294.22      268.05      8.62 o 
  -3  -6   6      160.79      158.35      7.42 o 
  -2  -6   6       11.72       15.27      2.11 o 
  -1  -6   6      790.64      689.37     32.09 o 
   0  -6   6      153.63      144.88      6.21 o 
   1  -6   6        8.34        8.43      1.95 o 
   2  -6   6       69.20       58.94      3.67 o 
   3  -6   6      350.05      357.70     11.18 o 
   4  -6   6      128.08      123.35      5.68 o 
   5  -6   6        7.34        5.90      3.23 o 
   6  -6   6        1.28        1.11      2.55 o 
   7  -6   6       42.78       58.43      5.99 o 
   8  -6   6       17.14       18.48      4.13 o 
   9  -6   6       81.43       79.42      9.07 o 
  10  -6   6       42.65       39.86      8.08 o 
  11  -6   6       11.91       15.82      6.68 o 
  12  -6   6       14.89       29.75      8.74 o 
 -15  -5   6       37.54       38.30      8.19 o 
 -14  -5   6       55.65       64.20      8.05 o 
 -13  -5   6        7.93        8.74      4.75 o 
 -12  -5   6       63.39       64.93      5.82 o 
 -11  -5   6      139.93      130.33      7.55 o 
 -10  -5   6       48.44       42.39      4.39 o 
  -9  -5   6      118.18      122.96      6.98 o 
  -8  -5   6      774.46      709.44     24.68 o 
  -7  -5   6      198.95      194.37     12.69 o 
  -6  -5   6      260.90      240.15     10.24 o 
  -5  -5   6      496.17      339.97     17.47 o 
  -4  -5   6       70.31       70.43      3.67 o 
  -3  -5   6      877.00      856.77     39.26 o 
  -2  -5   6      614.09      568.28     15.44 o 
  -1  -5   6      107.68      116.82      5.71 o 
   0  -5   6      787.87      798.07     31.17 o 
   1  -5   6     1107.19     1166.75     24.87 o 
   2  -5   6      317.48      303.98      9.57 o 
   3  -5   6       33.20       30.09      3.93 o 
   4  -5   6       29.21       30.88      2.91 o 
   5  -5   6      102.67       99.79      5.57 o 
   6  -5   6      315.96      315.16     13.01 o 
   7  -5   6      132.59      145.36     11.79 o 
   8  -5   6       76.72       81.07      8.90 o 
   9  -5   6        4.99        4.53      3.79 o 
  10  -5   6       21.67       24.75      6.24 o 
  11  -5   6       18.23       20.27      6.10 o 
  12  -5   6        1.92        2.72      4.34 o 
  13  -5   6        4.98        7.64      5.05 o 
 -16  -4   6        5.07        4.94      3.19 o 
 -15  -4   6       44.93       42.48      7.38 o 
 -14  -4   6       38.10       36.81      4.86 o 
 -13  -4   6       31.59       28.75      4.30 o 
 -12  -4   6        1.32        1.88      2.22 o 
 -11  -4   6       19.91       17.72      3.43 o 
 -10  -4   6       95.08       96.85      4.72 o 
  -9  -4   6       56.99       54.15      3.42 o 
  -8  -4   6      271.26      259.37      8.39 o 
  -7  -4   6      880.93      856.24     33.01 o 
  -6  -4   6      279.91      254.14     10.44 o 
  -5  -4   6      363.38      378.56     10.63 o 
  -4  -4   6      207.99      200.85      8.08 o 
  -3  -4   6      162.15      149.68      4.37 o 
  -2  -4   6      159.09      145.07      4.86 o 
  -1  -4   6      844.33      852.40     26.90 o 
   0  -4   6       94.45      104.15      4.16 o 
   1  -4   6      458.91      444.87     12.09 o 
   2  -4   6       29.75       30.88      2.21 o 
   3  -4   6      152.84      178.70      7.72 o 
   4  -4   6     1081.09     1074.43     44.67 o 
   5  -4   6      549.55      560.03     18.93 o 
   6  -4   6        5.75        6.72      1.96 o 
   7  -4   6      310.41      297.80     17.61 o 
   8  -4   6       47.54       49.34      7.14 o 
   9  -4   6      171.46      176.87     13.13 o 
  10  -4   6      109.82       96.65      9.84 o 
  11  -4   6       43.18       53.49      8.41 o 
  12  -4   6        7.06        9.64      5.99 o 
  13  -4   6       13.27       18.68      6.84 o 
 -16  -3   6        3.87        7.23      3.16 o 
 -15  -3   6       13.82       17.78      4.04 o 
 -14  -3   6       17.00       24.24      4.04 o 
 -13  -3   6       81.04       72.19      5.62 o 
 -12  -3   6       47.30       45.68      4.70 o 
 -11  -3   6       23.97       21.37      2.64 o 
 -10  -3   6      266.09      254.69      8.72 o 
  -9  -3   6      137.30      117.91      8.00 o 
  -8  -3   6       85.02       74.35      4.35 o 
  -7  -3   6      143.43      137.83      5.23 o 
  -6  -3   6      131.26      138.98      4.92 o 
  -5  -3   6      523.99      487.62     15.51 o 
  -4  -3   6      873.51      882.12     18.89 o 
  -3  -3   6      667.96      640.63     29.34 o 
  -2  -3   6      340.41      394.79     10.84 o 
  -1  -3   6      616.91      663.95     22.74 o 
   0  -3   6     4324.38     4693.49    136.52 o 
   1  -3   6      467.64      406.86     11.12 o 
   2  -3   6      797.87      756.38     33.24 o 
   3  -3   6       33.74       32.14      2.40 o 
   4  -3   6      252.88      255.11      9.84 o 
   5  -3   6       42.53       43.79      3.58 o 
   6  -3   6      233.75      225.20      8.81 o 
   7  -3   6       14.28       16.59      4.86 o 
   8  -3   6       21.75       26.84      5.63 o 
   9  -3   6      102.72      101.59      9.48 o 
  10  -3   6      343.70      307.53     19.86 o 
  11  -3   6       50.91       66.18      9.73 o 
  12  -3   6       48.06       55.11      9.45 o 
  13  -3   6      115.66      124.89     12.91 o 
 -16  -2   6        2.22        2.56      3.00 o 
 -15  -2   6       18.68       27.69      4.66 o 
 -14  -2   6       15.92       17.88      4.23 o 
 -13  -2   6        9.77        9.60      3.25 o 
 -12  -2   6       67.28       64.16      5.08 o 
 -11  -2   6      155.75      122.12     10.47 o 
 -10  -2   6      108.10       97.51      4.62 o 
  -9  -2   6       55.85       54.69      3.30 o 
  -8  -2   6      265.89      251.12      8.03 o 
  -7  -2   6      190.94      199.95      6.80 o 
  -6  -2   6      325.78      299.13      8.80 o 
  -5  -2   6      335.94      379.68     21.25 o 
  -3  -2   6      103.09      114.49      4.33 o 
  -2  -2   6      693.82      700.34     17.72 o 
  -1  -2   6      276.34      277.95     10.86 o 
   0  -2   6      730.17      794.39     26.96 o 
   1  -2   6     1026.24     1122.02     32.33 o 
   2  -2   6       73.69       71.51      3.23 o 
   3  -2   6      145.47      134.46      4.58 o 
   4  -2   6      551.51      626.08     19.26 o 
   5  -2   6      237.99      217.25      8.66 o 
   6  -2   6       29.38       26.95      2.90 o 
   7  -2   6       83.17       84.06      4.80 o 
   8  -2   6      316.66      313.85     18.02 o 
   9  -2   6       43.98       48.46      7.01 o 
  10  -2   6      122.35      122.97     10.88 o 
  11  -2   6      247.06      218.87     15.91 o 
  12  -2   6       63.92       53.74      8.54 o 
  13  -2   6        6.56       12.64      4.97 o 
  14  -2   6        6.01        7.61      4.51 o 
 -16  -1   6        7.26        6.65      4.67 o 
 -15  -1   6       32.03       33.21      4.86 o 
 -14  -1   6       13.86       13.52      3.54 o 
 -13  -1   6        1.00        1.64      2.42 o 
 -12  -1   6       91.14       87.26      5.99 o 
 -11  -1   6      129.45      129.06      6.99 o 
 -10  -1   6      156.19      143.31      7.11 o 
  -9  -1   6      506.59      458.33     12.82 o 
  -8  -1   6      535.86      547.47     14.98 o 
  -7  -1   6       18.89       24.64      2.45 o 
  -6  -1   6      219.75      245.52      9.49 o 
  -5  -1   6     2209.49     2429.68     57.25 o 
  -4  -1   6      304.26      371.87     11.58 o 
  -3  -1   6     2368.90     2863.41     67.00 o 
  -2  -1   6      626.39      764.65     27.17 o 
  -1  -1   6       90.05      103.68      4.05 o 
   0  -1   6     2112.02     2554.38     61.24 o 
   1  -1   6      154.55      151.98      5.10 o 
   2  -1   6      210.55      211.00     16.22 o 
   3  -1   6     1003.55     1018.80     30.08 o 
   4  -1   6      146.99      143.85      9.15 o 
   5  -1   6       36.20       37.51      2.85 o 
   6  -1   6      204.10      155.17     10.71 o 
   8  -1   6        1.18        0.80      2.31 o 
   9  -1   6        7.53        8.90      3.90 o 
  10  -1   6        5.29        5.49      3.71 o 
  11  -1   6       10.41       13.93      4.86 o 
  12  -1   6       56.00       68.05      9.29 o 
  13  -1   6        3.76        6.15      3.82 o 
  14  -1   6        7.86       12.72      4.75 o 
 -16   0   6       25.28       33.68      7.20 o 
 -15   0   6       30.02       28.85      6.81 o 
 -14   0   6      153.12      146.99      8.32 o 
 -13   0   6      195.03      180.23     16.58 o 
 -12   0   6       51.15       35.07      6.62 o 
 -11   0   6       62.93       62.84      5.29 o 
 -10   0   6      924.14      870.82     39.63 o 
  -9   0   6      107.30      113.16      8.43 o 
  -7   0   6       92.49       92.79      4.02 o 
  -6   0   6       96.71       76.11      3.32 o 
  -5   0   6      153.73      178.20      5.84 o 
  -4   0   6     3954.79     4362.87    101.02 o 
  -3   0   6       74.42       73.85      3.22 o 
  -2   0   6     1721.03     1996.73     47.15 o 
  -1   0   6     3752.22     4472.42    109.24 o 
   0   0   6     3037.00     3131.03    121.57 o 
   1   0   6        1.45        0.51      1.08 o 
   2   0   6      100.03      100.15      6.55 o 
   6   0   6        9.97        6.58      3.77 o 
   7   0   6        2.12        3.48      4.51 o 
   8   0   6       28.17       29.59      5.41 o 
   9   0   6      255.84      254.95     15.85 o 
  10   0   6       26.07       23.02      5.52 o 
  11   0   6       21.48       24.95      5.74 o 
  12   0   6       19.56       17.91      5.36 o 
  13   0   6        0.06       -1.90      2.61 o 
  14   0   6       37.88       44.04      7.72 o 
 -16   1   6        6.94        7.01      5.00 o 
 -15   1   6       31.77       28.87      6.29 o 
 -14   1   6       14.09       16.13      4.62 o 
 -13   1   6        0.97        1.17      2.13 o 
 -12   1   6       91.88      100.55      6.31 o 
 -11   1   6      131.48      129.42      9.46 o 
 -10   1   6      151.37      127.48      8.01 o 
  -9   1   6      514.90      471.57     22.09 o 
  -8   1   6      547.32      554.31     14.73 o 
  -7   1   6       18.92       23.28      2.09 o 
  -6   1   6      232.06      265.14      7.80 o 
  -5   1   6     2249.75     2446.56     57.33 o 
  -4   1   6      298.95      382.50     12.89 o 
  -3   1   6     2373.17     2867.82     66.86 o 
  -2   1   6      637.31      762.79     19.12 o 
  -1   1   6       88.75      105.87      6.25 o 
   0   1   6     2114.21     2672.56     61.45 o 
   1   1   6      156.91      156.65      6.28 o 
   2   1   6      201.32      198.17     11.22 o 
   3   1   6      984.63      997.90     33.20 o 
   4   1   6      138.85      138.65      7.53 o 
   5   1   6       37.83       36.56      2.61 o 
   6   1   6      197.89      171.37     10.74 o 
   8   1   6        0.56       -0.51      1.56 o 
   9   1   6        7.93        6.86      2.30 o 
  10   1   6        4.80        8.60      4.18 o 
  11   1   6       10.53        9.51      4.31 o 
  12   1   6       56.64       49.84      7.94 o 
  13   1   6        3.54       13.27      4.62 o 
  14   1   6        8.35        7.94      4.23 o 
 -16   2   6        2.13        9.20      5.27 o 
 -15   2   6       18.78       13.41      5.00 o 
 -14   2   6       16.19       13.68      4.34 o 
 -13   2   6       10.82       12.58      4.59 o 
 -12   2   6       65.46       60.55      4.91 o 
 -11   2   6      157.36      135.22      9.73 o 
 -10   2   6      103.56      101.51      8.49 o 
  -9   2   6       55.71       62.49      4.55 o 
  -8   2   6      263.72      250.33     23.04 o 
  -7   2   6      202.15      213.74      6.66 o 
  -6   2   6      330.59      306.43     11.17 o 
  -5   2   6      338.30      382.33     13.43 o 
  -4   2   6      577.26      593.76     27.66 o 
  -3   2   6      103.58      103.39      5.82 o 
  -2   2   6      683.64      703.66     31.37 o 
  -1   2   6      266.73      250.88      7.77 o 
   0   2   6      730.49      751.75     19.34 o 
   1   2   6     1022.03     1049.50     33.82 o 
   2   2   6       73.45       70.76      2.96 o 
   3   2   6      140.20      119.62      4.10 o 
   4   2   6      555.40      594.74     13.88 o 
   5   2   6      228.59      212.01      6.33 o 
   6   2   6       32.04       36.66      4.20 o 
   7   2   6       83.50       72.72      3.60 o 
   8   2   6      312.72      296.17      8.48 o 
   9   2   6       44.35       50.30      4.47 o 
  10   2   6      118.91      126.68     10.55 o 
  11   2   6      243.05      226.02     15.66 o 
  12   2   6       62.48       72.17      8.79 o 
  13   2   6        6.84        7.14      4.15 o 
  14   2   6        5.69        2.91      3.52 o 
 -16   3   6        3.98        5.80      3.87 o 
 -15   3   6       14.01       15.11      4.73 o 
 -14   3   6       16.26       18.05      5.05 o 
 -13   3   6       80.92       86.57      8.27 o 
 -12   3   6       45.33       44.75      6.46 o 
 -11   3   6       22.23       20.99      4.84 o 
 -10   3   6      262.32      275.63     20.66 o 
  -9   3   6      137.12      134.16      6.81 o 
  -8   3   6       86.08       71.86      4.73 o 
  -7   3   6      141.23      136.37      6.70 o 
  -6   3   6      127.05      119.31     16.14 o 
  -4   3   6      873.86      898.57     39.86 o 
  -2   3   6      323.71      368.00     13.61 o 
  -1   3   6      616.82      666.96     14.56 o 
   0   3   6     4322.10     4721.89    109.87 o 
   1   3   6      456.87      410.24     11.76 o 
   2   3   6      778.99      754.59     16.65 o 
   3   3   6       33.71       37.05      2.29 o 
   4   3   6      250.64      249.59      7.08 o 
   5   3   6       41.75       47.96      3.67 o 
   6   3   6      236.56      203.77      6.49 o 
   7   3   6       13.97       15.28      2.29 o 
   8   3   6       22.45       28.48      2.82 o 
   9   3   6      105.18      109.92      7.62 o 
  10   3   6      345.98      344.76      9.94 o 
  11   3   6       51.32       49.95      5.18 o 
  12   3   6       49.39       48.57      7.50 o 
  13   3   6      114.97      112.47     11.21 o 
 -16   4   6        5.10        6.57      3.74 o 
 -15   4   6       45.06       37.34      6.62 o 
 -14   4   6       38.68       30.58      5.93 o 
 -13   4   6       31.47       31.46      6.13 o 
 -12   4   6        1.27        2.53      2.61 o 
 -11   4   6       21.59       24.01      5.22 o 
 -10   4   6       90.65       85.03      5.38 o 
  -9   4   6       57.14       48.38      4.28 o 
  -8   4   6      271.08      253.54     10.14 o 
  -7   4   6      888.22      853.81     51.20 o 
  -6   4   6      278.59      265.28     14.15 o 
  -5   4   6      361.50      379.84     13.56 o 
  -4   4   6      207.09      196.92     10.96 o 
  -3   4   6      169.50      160.03      7.10 o 
  -2   4   6      163.44      154.94      5.59 o 
  -1   4   6      841.69      867.73     18.49 o 
   0   4   6       95.02       98.54      4.46 o 
   1   4   6      452.08      443.77     10.64 o 
   2   4   6       27.64       27.65      2.19 o 
   3   4   6      154.90      166.64      5.44 o 
   4   4   6     1093.60     1006.57     26.06 o 
   5   4   6      552.72      567.38     15.71 o 
   6   4   6        4.06        7.48      1.89 o 
   7   4   6      310.57      288.57      8.60 o 
   8   4   6       45.76       45.11      3.37 o 
   9   4   6      172.89      157.41      6.20 o 
  10   4   6      109.71      108.86      6.71 o 
  11   4   6       43.33       43.76      6.90 o 
  12   4   6        7.03        6.70      3.96 o 
  13   4   6       13.10       10.58      4.64 o 
 -15   5   6       36.68       32.80      5.99 o 
 -14   5   6       54.74       48.87      7.31 o 
 -13   5   6        8.16        5.14      3.41 o 
 -12   5   6       62.01       66.24      7.25 o 
 -11   5   6      138.92      121.70      9.95 o 
 -10   5   6       46.52       50.49      6.04 o 
  -9   5   6      113.57      113.34      6.48 o 
  -8   5   6      770.08      734.45     23.72 o 
  -7   5   6      198.18      208.33      9.85 o 
  -6   5   6      261.53      241.66     18.71 o 
  -5   5   6      488.02      350.91     16.81 o 
  -4   5   6       69.65       63.00      3.83 o 
  -3   5   6      876.27      893.26     22.39 o 
  -2   5   6      612.70      570.77     15.38 o 
  -1   5   6      106.95      124.67      5.29 o 
   0   5   6      797.71      810.28     36.87 o 
   1   5   6     1114.43     1079.43     50.99 o 
   2   5   6      322.37      305.85     16.95 o 
   3   5   6       35.54       39.67      6.37 o 
   4   5   6       29.45       31.02      5.69 o 
   5   5   6       99.60       90.91      8.74 o 
   6   5   6      321.99      297.28     18.32 o 
   7   5   6      138.76      162.34     12.23 o 
   8   5   6       77.28       90.25      9.12 o 
   9   5   6        4.36        7.07      3.10 o 
  10   5   6       22.52       23.89      4.53 o 
  11   5   6       18.38       21.73      4.22 o 
 -15   6   6        4.74        3.35      2.61 o 
 -14   6   6        7.41        8.96      4.12 o 
 -13   6   6      105.59      108.96      9.73 o 
 -12   6   6       69.64       66.02      7.25 o 
 -11   6   6        8.84       12.50      4.15 o 
 -10   6   6       16.48       18.79      4.81 o 
  -9   6   6       86.06       81.79      7.58 o 
  -8   6   6       39.58       39.90      4.32 o 
  -7   6   6      563.62      501.62     24.26 o 
  -6   6   6      258.33      225.57      9.64 o 
  -5   6   6      183.94      165.52      5.64 o 
  -4   6   6      293.29      248.31      8.28 o 
  -3   6   6      164.27      166.46      6.18 o 
  -2   6   6        9.89       12.01      2.51 o 
   0   6   6      163.09      164.18     11.04 o 
   1   6   6        8.58       11.73      3.98 o 
   2   6   6       72.55       60.06      6.92 o 
   3   6   6      361.41      363.19     20.66 o 
   4   6   6      133.13      124.89     10.16 o 
   5   6   6        8.61       11.92      5.11 o 
   6   6   6        0.98       -2.25      3.57 o 
   7   6   6       42.60       36.62      7.47 o 
   8   6   6       18.01       17.94      5.93 o 
   9   6   6       82.04       73.38      8.85 o 
  10   6   6       44.03       47.99      5.95 o 
  11   6   6       11.65       10.61      4.80 o 
 -14   7   6        0.18       -0.71      2.17 o 
 -13   7   6        6.63        3.65      3.27 o 
 -12   7   6       11.31       12.99      4.48 o 
 -11   7   6       16.38       17.36      4.73 o 
 -10   7   6       74.14       74.34      7.31 o 
  -9   7   6      108.49      103.82      8.79 o 
  -8   7   6      157.26      145.71     10.16 o 
  -7   7   6       10.39        7.23      2.77 o 
  -6   7   6      133.72      122.88      8.82 o 
  -5   7   6       39.34       28.06      8.60 o 
  -4   7   6       23.07       19.95      2.52 o 
  -3   7   6       19.14       17.31      4.59 o 
  -2   7   6       68.79       67.06      7.06 o 
  -1   7   6      242.62      255.11     15.22 o 
   0   7   6      322.53      271.04     16.65 o 
   1   7   6       75.58       69.53      7.03 o 
   2   7   6       46.36       45.16      7.03 o 
   3   7   6       25.34       26.02      6.32 o 
   4   7   6      101.41       92.61      8.90 o 
   5   7   6       10.75        9.67      5.08 o 
   6   7   6       47.73       40.69      7.50 o 
   7   7   6      138.17      130.47     11.87 o 
   8   7   6       59.05       76.98      9.07 o 
   9   7   6       13.61       17.61      6.62 o 
  10   7   6       21.61       24.53      7.36 o 
  11   7   6       70.95       89.18     11.07 o 
 -13   8   6        8.15       11.21      4.12 o 
 -12   8   6        2.12        2.03      2.99 o 
 -11   8   6       18.51       22.80      5.49 o 
 -10   8   6       11.73       12.17      4.09 o 
  -9   8   6        0.74       -0.82      2.14 o 
  -8   8   6       37.71       36.98      5.25 o 
  -7   8   6       16.33       21.70      4.45 o 
  -6   8   6       41.48       37.62     15.48 o 
  -5   8   6      140.19      123.52      9.01 o 
  -4   8   6      241.56      231.11     24.74 o 
  -3   8   6       62.68       69.97      7.20 o 
  -2   8   6      201.84      186.65     12.42 o 
  -1   8   6      505.26      523.54     26.81 o 
   0   8   6       20.76       25.38      5.30 o 
   1   8   6       33.04       34.37      6.18 o 
   2   8   6       55.02       52.50      6.92 o 
   3   8   6       15.19       22.83      6.35 o 
   4   8   6        3.95        3.27      4.26 o 
   5   8   6       19.69       19.75      5.69 o 
   6   8   6       29.68       31.35      7.86 o 
   7   8   6       41.17       29.20      7.39 o 
   8   8   6       12.91       13.79      6.04 o 
   9   8   6        4.94        1.04      5.19 o 
  10   8   6        6.91        5.44      5.55 o 
 -12   9   6        5.68        7.88      3.57 o 
 -11   9   6        4.30        2.09      3.19 o 
 -10   9   6        5.38        6.65      3.68 o 
  -9   9   6       25.70       21.79      4.81 o 
  -8   9   6       35.04       41.48      5.85 o 
  -7   9   6       37.87       35.91      5.30 o 
  -6   9   6       15.86       20.82      4.51 o 
  -5   9   6       94.78       92.23      9.30 o 
  -3   9   6      198.95      200.06     13.87 o 
  -2   9   6       49.83       54.86      6.62 o 
  -1   9   6       78.59       85.30      8.85 o 
   0   9   6      111.03      102.80      9.59 o 
   1   9   6      160.49      167.61     12.75 o 
   2   9   6      174.41      172.34     13.49 o 
   3   9   6        8.59       15.19      5.88 o 
   4   9   6       33.84       31.87      7.58 o 
   5   9   6       49.28       34.34      7.61 o 
   6   9   6       35.78       19.40      6.13 o 
   7   9   6        1.52       -0.82      5.22 o 
   8   9   6       11.24       10.41      6.04 o 
   9   9   6        3.06       10.47      6.48 o 
  -4  10   6        5.22        4.95      4.04 o 
  -3  10   6        8.32       11.29      4.45 o 
  -2  10   6       42.20       28.74      5.85 o 
  -1  10   6       37.76       31.26      6.59 o 
   0  10   6       34.26       56.46      8.87 o 
   1  10   6       15.00       15.58      5.96 o 
   2  10   6       17.93       26.29      6.70 o 
   3  10   6       17.59       22.50      7.17 o 
   4  10   6       27.74       30.41      7.53 o 
   5  10   6       62.60       42.42      8.74 o 
   6  10   6        7.46        1.92      4.48 o 
   7  10   6        4.27        2.31      4.73 o 
   8  10   6       29.59       18.96      7.20 o 
  -9  11   6        2.80        6.90      5.82 o 
  -8  11   6        7.73       27.97      9.56 o 
  -7  11   6       26.79       49.01     10.99 o 
  -6  11   6        0.72        4.92      5.74 o 
  -5  11   6        4.17       10.77      6.29 o 
  -3  11   6       76.29       85.41      9.07 o 
  -2  11   6       25.79       20.88      6.02 o 
  -1  11   6        8.56       13.35      5.22 o 
   0  11   6       34.43       35.41      6.87 o 
   1  11   6       82.07      103.74     10.85 o 
   2  11   6       23.27       29.15      7.23 o 
   3  11   6        3.76       10.60      5.55 o 
   4  11   6        3.88        2.91      5.25 o 
   5  11   6        2.90       11.87      5.47 o 
   6  11   6        2.35       -3.96      3.96 o 
  -2  12   6       16.01       13.57      5.66 o 
  -1  12   6        6.74        5.60      4.59 o 
   0  12   6       17.99       33.38      7.61 o 
   1  12   6        3.62        5.44      4.81 o 
   2  12   6       28.37       43.60      8.71 o 
   3  12   6        6.56       16.21      5.91 o 
  -5 -12   7       15.84       32.31      7.53 o 
  -4 -12   7        4.07       17.58      6.46 o 
  -3 -12   7        3.47        6.73      4.73 o 
  -2 -12   7       87.96      108.05     12.09 o 
  -1 -12   7       34.02       38.04      6.03 o 
   0 -12   7       13.31       16.71      4.64 o 
   1 -12   7       15.98       22.72      8.19 o 
   2 -12   7        8.28        3.13      5.11 o 
  -8 -11   7       46.81       42.80      7.77 o 
  -7 -11   7       29.68       26.62      6.35 o 
  -6 -11   7       21.53       12.03      4.73 o 
  -5 -11   7       37.95       26.15      6.10 o 
  -4 -11   7       18.05       16.40      5.82 o 
  -3 -11   7       11.04        4.40      3.60 o 
  -2 -11   7        1.68        1.09      2.55 o 
  -1 -11   7       10.22       10.47      3.82 o 
   0 -11   7        3.46        7.40      3.57 o 
   1 -11   7        2.94        1.68      3.10 o 
   2 -11   7       22.07       17.58      6.79 o 
   3 -11   7       26.41       29.07      7.99 o 
   4 -11   7        1.59        2.45      4.81 o 
   5 -11   7       12.34       15.82      6.43 o 
 -10 -10   7       12.81       30.46      5.36 o 
  -9 -10   7       12.50       19.41      4.27 o 
  -8 -10   7       18.41       15.45      5.69 o 
  -7 -10   7       26.46       20.13      7.55 o 
  -6 -10   7       52.31       71.59      8.98 o 
  -5 -10   7        2.79        2.47      5.08 o 
  -4 -10   7       21.17       15.58      5.08 o 
  -3 -10   7        7.86       12.72      3.30 o 
  -2 -10   7       20.14       25.57      3.36 o 
  -1 -10   7       94.70      103.00      5.69 o 
   0 -10   7       65.90       73.56      4.90 o 
   1 -10   7       77.17       83.52      5.34 o 
   2 -10   7        9.84       13.37      3.58 o 
   3 -10   7       25.45       32.99      5.37 o 
   4 -10   7       30.08       34.32      5.74 o 
   5 -10   7       12.70       13.82      4.09 o 
   6 -10   7        2.70        2.76      3.30 o 
   7 -10   7        4.68        6.57      4.51 o 
 -12  -9   7       18.50       31.73      7.28 o 
 -11  -9   7        2.27        3.68      3.04 o 
 -10  -9   7        5.49        7.07      6.25 o 
  -9  -9   7       26.75       20.39      4.36 o 
  -8  -9   7       16.63        9.50      3.27 o 
  -7  -9   7       24.43       20.78      3.85 o 
  -6  -9   7       48.30       32.50      4.41 o 
  -5  -9   7       24.34       20.08      3.80 o 
  -4  -9   7       39.59       42.90      4.30 o 
  -3  -9   7      129.63      128.82      6.09 o 
  -2  -9   7       24.48       21.46      3.64 o 
  -1  -9   7       54.91       49.84      3.94 o 
   0  -9   7        0.36       -1.34      1.49 o 
   1  -9   7       16.99       13.75      2.88 o 
   2  -9   7      114.59      123.05      6.30 o 
   3  -9   7       86.89       88.92      7.06 o 
   4  -9   7       17.58       15.48      3.91 o 
   5  -9   7       14.98       21.52      4.50 o 
   6  -9   7        0.40       -1.43      2.86 o 
   7  -9   7       48.00       62.97     10.03 o 
   8  -9   7       70.90       73.54      9.20 o 
 -13  -8   7        1.95        4.53      2.81 o 
 -12  -8   7        4.04        5.99      3.21 o 
 -11  -8   7       50.82       44.75      7.07 o 
 -10  -8   7       26.47       29.45      4.90 o 
  -9  -8   7        3.00        2.50      2.31 o 
  -8  -8   7       37.49       34.47      9.53 o 
  -7  -8   7       65.94       55.74      7.53 o 
  -5  -8   7       92.73       84.87      5.89 o 
  -4  -8   7      200.09      194.67      9.49 o 
  -3  -8   7       32.26       38.09      3.53 o 
  -2  -8   7      114.94      110.67      5.18 o 
  -1  -8   7       27.62       32.73      6.83 o 
   0  -8   7       72.32       80.44      4.78 o 
   1  -8   7       23.67       23.61      3.17 o 
   2  -8   7       62.34       65.23      4.53 o 
   3  -8   7       33.48       38.87      3.70 o 
   4  -8   7        1.72        1.36      2.72 o 
   5  -8   7        8.92        8.13      3.50 o 
   6  -8   7       32.22       27.52     12.32 o 
   7  -8   7       40.06       35.97     17.43 o 
   8  -8   7       17.08        8.65      5.03 o 
   9  -8   7       41.33       40.49      9.09 o 
  10  -8   7        1.14        1.37      6.04 o 
 -14  -7   7       14.68       22.39      6.54 o 
 -13  -7   7        5.73        7.36      3.18 o 
 -12  -7   7       16.62       16.74      3.98 o 
 -11  -7   7       33.95       32.39      4.88 o 
 -10  -7   7       96.41      101.51      9.64 o 
  -9  -7   7       12.13       13.58      5.82 o 
  -8  -7   7       45.58       50.51      6.54 o 
  -7  -7   7       10.23       13.64      3.30 o 
  -6  -7   7       30.07       31.05     10.00 o 
  -5  -7   7       37.88       35.56      4.27 o 
  -4  -7   7        3.74        6.25      1.95 o 
  -3  -7   7      536.88      504.25     14.72 o 
  -2  -7   7      482.47      433.10     20.03 o 
  -1  -7   7       35.01       35.02      3.51 o 
   0  -7   7      121.45      104.78      8.79 o 
   1  -7   7       80.27       71.39      4.28 o 
   2  -7   7      322.64      315.36     10.58 o 
   3  -7   7       87.24       85.08      4.66 o 
   4  -7   7       13.36       18.44      4.36 o 
   5  -7   7      101.03       91.26      9.40 o 
   6  -7   7       15.75       15.66      6.30 o 
   7  -7   7       21.56       16.62      5.96 o 
   8  -7   7       13.90       19.04      6.68 o 
   9  -7   7        4.41        8.05      5.14 o 
  10  -7   7       11.40       12.97      6.07 o 
  11  -7   7        1.40        4.07      5.14 o 
 -14  -6   7        0.21       -1.84      2.83 o 
 -13  -6   7       27.04       31.87      7.20 o 
 -12  -6   7        1.76        3.75      2.39 o 
 -11  -6   7       77.20       77.64      8.74 o 
 -10  -6   7       35.32       33.70      4.59 o 
  -9  -6   7       11.91       12.20      3.18 o 
  -8  -6   7      294.14      291.59     12.51 o 
  -7  -6   7      482.53      443.82     16.92 o 
  -6  -6   7      614.82      539.06     22.12 o 
  -4  -6   7       13.28       13.20      2.24 o 
  -3  -6   7       31.87       31.08      2.92 o 
  -2  -6   7      356.79      311.39     12.81 o 
  -1  -6   7      741.73      734.91     19.89 o 
   0  -6   7      235.27      230.34      9.97 o 
   1  -6   7       90.99       82.20      5.26 o 
   2  -6   7      565.28      590.52     28.24 o 
   3  -6   7      170.97      151.75      7.69 o 
   4  -6   7        9.54        8.19      2.44 o 
   6  -6   7      272.19      300.77     19.59 o 
   7  -6   7      107.52      116.35     11.84 o 
   8  -6   7        1.45        2.42      3.93 o 
   9  -6   7       75.65      102.91     10.60 o 
  10  -6   7       17.63       27.47      8.05 o 
  11  -6   7        5.01        4.20      4.40 o 
 -15  -5   7       12.07       21.40      6.37 o 
 -14  -5   7       21.34       24.67      6.65 o 
 -13  -5   7       11.32       19.18      5.96 o 
 -12  -5   7      127.74      122.53      7.55 o 
 -11  -5   7       88.88       77.61      5.92 o 
 -10  -5   7       65.36       61.80      5.18 o 
  -9  -5   7      406.78      397.51     15.51 o 
  -8  -5   7      344.38      303.83     16.52 o 
  -7  -5   7        5.04        8.63      2.65 o 
  -6  -5   7      676.38      645.06     22.13 o 
  -5  -5   7      215.79      203.42      9.85 o 
  -4  -5   7       39.84       43.56      2.96 o 
  -3  -5   7      142.13      143.02      5.68 o 
  -2  -5   7      207.17      184.91      6.80 o 
  -1  -5   7      378.05      378.31     13.57 o 
   0  -5   7       74.87       74.60      3.78 o 
   1  -5   7      117.06      119.51      6.20 o 
   2  -5   7      254.79      264.47     10.52 o 
   3  -5   7      370.21      402.45     14.24 o 
   4  -5   7       10.92        9.48      2.50 o 
   5  -5   7       71.78       86.45      5.72 o 
   7  -5   7      412.53      417.34     23.46 o 
   8  -5   7      120.34      141.81     12.36 o 
   9  -5   7       12.72       15.80      5.55 o 
  10  -5   7       13.56        9.18      5.36 o 
  11  -5   7       22.36       25.88      8.10 o 
  12  -5   7       13.72       18.43      6.90 o 
 -16  -4   7       78.38       65.85      8.30 o 
 -15  -4   7        7.02        7.64      3.28 o 
 -14  -4   7       34.56       36.39      4.86 o 
 -13  -4   7       57.28       59.57      5.48 o 
 -12  -4   7      103.52       99.46      6.52 o 
 -11  -4   7       22.39       21.44      2.74 o 
 -10  -4   7       12.77       16.15      2.47 o 
  -9  -4   7      107.19      110.67      5.07 o 
  -8  -4   7       54.93       53.22      3.29 o 
  -7  -4   7      198.65      175.59      6.34 o 
  -6  -4   7       53.34       54.31      4.40 o 
  -5  -4   7      104.35      110.15      3.91 o 
  -4  -4   7       58.60       51.01      2.34 o 
  -3  -4   7       64.19       76.47      2.88 o 
  -2  -4   7      305.76      305.50     11.79 o 
  -1  -4   7       89.30       73.50      3.67 o 
   0  -4   7      739.92      748.84     19.02 o 
   1  -4   7      453.97      471.98     13.70 o 
   2  -4   7       28.00       31.42      3.22 o 
   3  -4   7      790.63      763.85     24.80 o 
   4  -4   7     1131.84     1196.02     57.17 o 
   5  -4   7       50.36       46.86     14.30 o 
   6  -4   7       16.58       19.41      2.97 o 
   7  -4   7       39.39       41.46      7.28 o 
   8  -4   7        1.40        2.25      3.85 o 
   9  -4   7       23.24       26.59      6.68 o 
  10  -4   7        6.48        8.16      4.73 o 
  11  -4   7       52.90       53.35      8.96 o 
  12  -4   7       39.06       42.88      8.21 o 
 -16  -3   7        4.64        3.80      3.04 o 
 -15  -3   7       20.71       24.46      4.61 o 
 -14  -3   7       29.87       36.00      4.93 o 
 -13  -3   7       26.70       35.31      4.83 o 
 -12  -3   7      123.67      110.01     11.26 o 
 -11  -3   7       16.67       21.67      2.76 o 
 -10  -3   7        5.69        5.67      1.67 o 
  -9  -3   7      305.10      287.28      9.18 o 
  -8  -3   7      257.93      236.93      7.81 o 
  -7  -3   7      305.08      276.39      8.77 o 
  -6  -3   7       55.80       56.92      3.03 o 
  -5  -3   7       92.60       92.36      3.96 o 
  -4  -3   7      210.30      192.16      6.76 o 
  -3  -3   7       70.35       70.06      2.80 o 
  -2  -3   7      105.33      131.23      5.01 o 
  -1  -3   7      570.36      584.19     15.47 o 
   0  -3   7      560.84      588.03     15.42 o 
   1  -3   7      254.98      268.97     13.38 o 
   2  -3   7      411.13      396.10     19.67 o 
   3  -3   7      136.72      135.42      6.66 o 
   4  -3   7      216.69      224.16      9.08 o 
   5  -3   7       47.89       45.30      3.91 o 
   6  -3   7      292.79      276.98     10.85 o 
   7  -3   7      440.21      400.22     22.94 o 
   8  -3   7      581.41      577.69     28.98 o 
   9  -3   7       30.63       29.56      6.40 o 
  10  -3   7       47.56       46.32      8.19 o 
  11  -3   7       29.66       31.35      7.14 o 
  12  -3   7       32.90       32.94      7.25 o 
  13  -3   7        2.15        7.47      3.82 o 
 -16  -2   7       16.61       20.80      4.54 o 
 -15  -2   7       16.59       21.59      4.40 o 
 -14  -2   7        3.54        3.13      2.81 o 
 -13  -2   7       72.14       73.48      5.72 o 
 -12  -2   7      303.18      271.87     11.53 o 
 -11  -2   7       91.57       97.12      6.16 o 
 -10  -2   7       31.52       29.70      2.82 o 
  -9  -2   7      109.15      100.61      4.68 o 
  -8  -2   7      344.74      361.22     10.91 o 
  -7  -2   7      132.07      116.30      9.18 o 
  -6  -2   7       93.83       84.39      6.89 o 
  -5  -2   7      107.54       89.47      5.39 o 
  -4  -2   7        5.26        9.53      1.33 o 
  -3  -2   7     1503.90     1763.02     42.72 o 
  -2  -2   7      339.32      387.69     10.96 o 
  -1  -2   7       14.49       16.72      1.90 o 
   0  -2   7      127.61      125.21      4.67 o 
   1  -2   7      255.83      244.33      7.44 o 
   2  -2   7      180.51      192.21      6.36 o 
   3  -2   7       46.61       50.27      3.32 o 
   4  -2   7      230.79      235.10     12.13 o 
   5  -2   7      313.59      294.53     14.11 o 
   6  -2   7      227.71      212.19      9.21 o 
   7  -2   7        4.78        4.27      1.93 o 
   8  -2   7      113.22      112.91      9.75 o 
   9  -2   7       12.01       11.95      4.56 o 
  10  -2   7       55.92       60.96      8.41 o 
  11  -2   7       42.23       59.89      9.20 o 
  12  -2   7       39.24       46.92      8.68 o 
  13  -2   7        5.97       11.43      4.75 o 
 -16  -1   7        4.53        6.43      4.86 o 
 -15  -1   7        2.03        4.21      3.46 o 
 -14  -1   7       11.61       10.97      3.43 o 
 -13  -1   7      107.56      104.45     10.16 o 
 -12  -1   7      134.10      122.23      7.26 o 
 -11  -1   7      146.09      141.14      7.50 o 
 -10  -1   7      135.60      117.01      6.54 o 
  -9  -1   7      557.27      511.25     17.07 o 
  -8  -1   7      202.00      185.44     13.91 o 
  -7  -1   7      203.60      223.96      9.10 o 
  -6  -1   7       83.48       89.88      4.01 o 
  -5  -1   7       79.58       75.32      3.48 o 
  -4  -1   7      292.97      302.93      7.67 o 
  -3  -1   7      674.17      810.17     20.93 o 
  -2  -1   7      250.61      253.67      8.00 o 
  -1  -1   7      784.24      882.54     22.37 o 
   0  -1   7      107.07      115.59      4.52 o 
   1  -1   7     1579.82     1650.79     40.23 o 
   2  -1   7      189.75      176.30      7.74 o 
   3  -1   7      181.17      169.48      5.86 o 
   5  -1   7       20.15       19.73      4.40 o 
   6  -1   7       20.73       22.25      4.59 o 
   7  -1   7       59.84       52.23      6.18 o 
   9  -1   7       62.01       72.86      8.35 o 
  10  -1   7       40.16       48.08      7.72 o 
  11  -1   7       93.23       85.82      9.48 o 
  12  -1   7       31.84       30.71      6.84 o 
  13  -1   7       21.50       26.40      6.26 o 
 -16   0   7        0.01       -0.99      4.01 o 
 -15   0   7        0.61        1.26      3.82 o 
 -14   0   7       22.28       20.25      5.18 o 
 -13   0   7       66.26       57.59      4.95 o 
 -12   0   7       33.72       40.90      5.65 o 
 -11   0   7      645.91      619.75     21.50 o 
 -10   0   7       81.65       74.07      5.23 o 
  -9   0   7      168.79      153.73      7.04 o 
  -8   0   7      484.88      463.15     18.79 o 
  -7   0   7      508.01      485.72     13.40 o 
  -6   0   7        5.30        8.56      1.49 o 
  -5   0   7      145.46      139.18      5.10 o 
  -4   0   7      142.21      127.81      4.80 o 
  -3   0   7      878.56      992.38     24.63 o 
  -2   0   7       78.94       86.56      3.79 o 
  -1   0   7      235.13      242.20     10.43 o 
   0   0   7       31.01       24.25      2.25 o 
   1   0   7       92.32      114.92      5.44 o 
   2   0   7     1385.82     1811.81     52.99 o 
   3   0   7      591.28      662.44     34.55 o 
   4   0   7        0.15       -0.12      1.06 o 
   5   0   7      101.09       60.41      5.77 o 
   9   0   7       46.39       56.92      6.87 o 
  10   0   7      164.96      158.65     12.55 o 
  11   0   7      104.03       91.40      9.75 o 
  12   0   7       61.02       46.13      8.19 o 
  13   0   7       10.88       12.69      5.27 o 
 -16   1   7        4.85        5.38      4.95 o 
 -15   1   7        1.62       -2.88      3.52 o 
 -14   1   7       11.01       10.56      3.20 o 
 -13   1   7      106.62      110.68      6.88 o 
 -12   1   7      137.55      143.81      7.82 o 
 -11   1   7      142.73      132.92     16.92 o 
 -10   1   7      132.33      134.81      9.81 o 
  -9   1   7      550.73      521.04     24.56 o 
  -8   1   7      207.33      203.32      6.67 o 
  -7   1   7      207.10      222.85      8.08 o 
  -6   1   7       87.39       97.25      4.10 o 
  -5   1   7       83.81       83.13      3.68 o 
  -4   1   7      289.66      297.32     10.96 o 
  -3   1   7      693.12      842.57     35.53 o 
  -2   1   7      261.97      270.03      7.91 o 
  -1   1   7      793.21      893.86     22.41 o 
   0   1   7      107.29      112.03      4.90 o 
   1   1   7     1583.04     1720.46     48.89 o 
   2   1   7      199.93      181.57     10.44 o 
   3   1   7      175.73      165.24      7.21 o 
   4   1   7      276.32      269.69     10.09 o 
   5   1   7       18.24       14.77      3.67 o 
   6   1   7       20.08       15.50      4.20 o 
   9   1   7       59.71       58.82      7.09 o 
  10   1   7       40.24       50.74      7.47 o 
  11   1   7       92.30       85.33      9.20 o 
  12   1   7       31.28       34.64      7.14 o 
  13   1   7       20.84       21.73      6.37 o 
 -16   2   7       16.67       15.60      5.91 o 
 -15   2   7       16.44       20.49      5.96 o 
 -14   2   7        3.34        3.21      3.60 o 
 -13   2   7       70.93       73.97      5.79 o 
 -12   2   7      300.57      272.72     15.85 o 
 -11   2   7       92.53       92.20      8.41 o 
 -10   2   7       33.49       27.91      4.64 o 
  -9   2   7      110.29      113.00      6.25 o 
  -8   2   7      349.63      377.36     13.72 o 
  -7   2   7      127.25      129.99      4.95 o 
  -6   2   7       99.35      103.11      4.10 o 
  -5   2   7      108.31       95.77      6.50 o 
  -4   2   7        4.04        6.93      1.84 o 
  -3   2   7     1491.52     1796.23     42.53 o 
  -2   2   7      332.39      390.41     10.91 o 
  -1   2   7       10.75       10.33      1.87 o 
   0   2   7      124.62      121.15      6.10 o 
   1   2   7      249.86      234.92      7.55 o 
   2   2   7      173.72      186.44      6.55 o 
   3   2   7       43.83       42.98      2.87 o 
   4   2   7      230.20      227.55      7.82 o 
   5   2   7      312.40      306.99      9.63 o 
   6   2   7      225.72      221.74      9.65 o 
   7   2   7        4.27        7.04      1.90 o 
   8   2   7      110.85      112.76      6.73 o 
   9   2   7       10.52       14.30      3.11 o 
  10   2   7       54.77       42.72      6.92 o 
  11   2   7       41.61       29.92      6.57 o 
  12   2   7       39.74       42.12      7.61 o 
  13   2   7        6.01        8.32      4.20 o 
 -16   3   7        4.61        6.15      3.32 o 
 -15   3   7       20.50       13.71      4.45 o 
 -14   3   7       30.55       29.34      6.10 o 
 -13   3   7       26.23       27.75      5.93 o 
 -12   3   7      124.14      114.73      9.59 o 
 -11   3   7       15.86       16.73      4.02 o 
 -10   3   7        6.10        6.20      2.25 o 
  -9   3   7      292.80      272.49     17.02 o 
  -8   3   7      254.11      230.75      9.91 o 
  -7   3   7      301.78      297.77     11.38 o 
  -6   3   7       58.01       58.04      7.15 o 
  -5   3   7       84.81       89.31      7.34 o 
  -4   3   7      203.03      176.85     19.22 o 
  -3   3   7       70.38       71.54      6.04 o 
  -2   3   7      104.28      124.58      5.50 o 
  -1   3   7      570.59      575.15     15.30 o 
   0   3   7      564.66      569.88     26.34 o 
   1   3   7      250.62      278.60      7.37 o 
   2   3   7      413.92      395.73     16.26 o 
   3   3   7      138.54      134.94      4.80 o 
   4   3   7      214.17      197.29      7.03 o 
   5   3   7       44.94       45.11      3.07 o 
   6   3   7      289.27      259.63      7.83 o 
   7   3   7      440.83      437.65     11.49 o 
   8   3   7      585.49      576.54     16.40 o 
   9   3   7       30.70       37.44      4.06 o 
  10   3   7       47.79       50.62      5.34 o 
  11   3   7       30.04       27.17      5.96 o 
  12   3   7       33.10       25.55      6.15 o 
  13   3   7        1.97        6.76      4.09 o 
 -15   4   7        7.01        8.90      4.12 o 
 -14   4   7       33.86       41.40      7.34 o 
 -13   4   7       55.39       56.43      7.58 o 
 -12   4   7      101.13      101.15      9.26 o 
 -11   4   7       21.67       24.24      7.14 o 
 -10   4   7       11.99       12.64      3.14 o 
  -9   4   7      106.71      106.11      6.28 o 
  -8   4   7       54.20       53.91      5.96 o 
  -7   4   7      200.41      194.73      8.67 o 
  -6   4   7       51.56       64.19      4.54 o 
  -5   4   7      108.41      132.91      9.37 o 
  -4   4   7       55.28       45.58      4.89 o 
  -3   4   7       67.31       72.31      6.13 o 
  -2   4   7      297.84      311.54     12.00 o 
  -1   4   7       90.96       76.40      4.00 o 
   0   4   7      721.63      701.39     19.38 o 
   1   4   7      457.00      459.43     11.22 o 
   2   4   7       28.56       32.90      2.55 o 
   3   4   7      800.48      785.87     17.75 o 
   4   4   7     1141.05     1090.27     24.58 o 
   5   4   7       50.25       51.94      3.24 o 
   6   4   7       16.74       16.71      2.47 o 
   7   4   7       40.13       46.26      3.66 o 
   8   4   7        1.54        1.39      1.71 o 
   9   4   7       23.77       30.97      3.19 o 
  10   4   7        6.91        7.51      2.62 o 
 -15   5   7       12.19       11.51      4.07 o 
 -14   5   7       20.42       20.69      5.58 o 
 -13   5   7       11.75       14.34      4.37 o 
 -12   5   7      127.06      130.58     10.60 o 
 -11   5   7       88.32       84.37      8.13 o 
 -10   5   7       66.03       69.97      5.21 o 
  -9   5   7      403.20      371.95     14.32 o 
  -8   5   7      343.43      305.11     12.04 o 
  -7   5   7        5.69        9.47      2.57 o 
  -6   5   7      671.24      636.49     21.28 o 
  -5   5   7      211.74      223.41     14.04 o 
  -4   5   7       37.48       42.56      4.64 o 
  -3   5   7      135.52      142.61      5.77 o 
  -2   5   7      209.34      199.27      7.09 o 
  -1   5   7      377.82      371.79     11.42 o 
   0   5   7       73.31       72.13      4.22 o 
   1   5   7      123.45      124.32      5.67 o 
   2   5   7      254.78      244.75      8.92 o 
   3   5   7      357.35      365.65     12.06 o 
   4   5   7       10.90       11.74      2.94 o 
   5   5   7       71.01       85.98      5.34 o 
   6   5   7       40.84       45.00      4.75 o 
   7   5   7      418.10      425.70     16.82 o 
   8   5   7      120.85      123.00      8.90 o 
   9   5   7       13.23       18.53      3.75 o 
  10   5   7       13.67       17.20      3.89 o 
  11   5   7       22.58       25.60      7.88 o 
 -14   6   7        0.24        0.96      2.61 o 
 -13   6   7       28.02       25.60      5.49 o 
 -12   6   7        1.60        1.10      2.88 o 
 -11   6   7       76.47       51.48      5.91 o 
 -10   6   7       34.62       27.55      5.30 o 
  -9   6   7       12.28       14.78      3.06 o 
  -8   6   7      290.45      277.90     17.46 o 
  -7   6   7      479.95      405.17     21.26 o 
  -6   6   7      625.53      558.29     33.68 o 
  -5   6   7      295.59      220.77     12.12 o 
  -4   6   7       14.61       12.60      2.04 o 
  -3   6   7       32.20       31.82      3.03 o 
  -2   6   7      363.45      345.08     10.53 o 
  -1   6   7      752.03      745.02     20.23 o 
   0   6   7      228.85      232.93      9.28 o 
   1   6   7       89.29       80.18      5.77 o 
   2   6   7      560.26      565.58     29.45 o 
   3   6   7      171.31      189.20     12.86 o 
   4   6   7        9.29        9.34      4.81 o 
   5   6   7      272.00      265.80     17.55 o 
   6   6   7      273.54      279.20     19.01 o 
   7   6   7      105.47      108.54      7.65 o 
   8   6   7        1.55        3.62      2.81 o 
   9   6   7       74.18       86.97      7.28 o 
  10   6   7       16.71       17.72      4.36 o 
  11   6   7        5.54        9.00      3.57 o 
 -14   7   7       14.76       17.97      4.75 o 
 -13   7   7        5.69        7.34      3.27 o 
 -12   7   7       17.13       12.45      4.56 o 
 -11   7   7       33.79       24.23      4.70 o 
 -10   7   7       97.92       89.51      8.49 o 
  -9   7   7       11.97       13.60      4.01 o 
  -8   7   7       45.39       52.21      7.38 o 
  -7   7   7       10.33        6.56      3.32 o 
  -6   7   7       31.55       33.39      3.98 o 
  -5   7   7       38.27       27.69      5.04 o 
  -4   7   7        3.15        4.69      1.95 o 
  -3   7   7      543.98      507.83     14.62 o 
  -2   7   7      486.41      458.61     16.44 o 
  -1   7   7       35.15       33.84      4.06 o 
   0   7   7      124.98      112.67      9.67 o 
   1   7   7       86.52       90.96      8.63 o 
   2   7   7      322.83      350.80     20.00 o 
   3   7   7       84.06       79.92      7.99 o 
   4   7   7       13.52       19.29      6.32 o 
   5   7   7      100.67       95.69     10.08 o 
   6   7   7       15.84       23.90      7.28 o 
   7   7   7       21.71       32.17      7.06 o 
   8   7   7       13.65       23.46      6.68 o 
   9   7   7        4.33        2.43      3.06 o 
  10   7   7       11.16       13.11      4.39 o 
  11   7   7        1.22        3.64      3.46 o 
 -13   8   7        1.82        1.57      2.36 o 
 -12   8   7        4.14        2.53      3.19 o 
 -11   8   7       50.88       48.52      7.17 o 
 -10   8   7       25.22       24.01      5.22 o 
  -9   8   7        2.94        1.95      2.61 o 
  -8   8   7       38.65       42.23      5.96 o 
  -7   8   7       61.91       61.99      5.40 o 
  -6   8   7      209.93      172.67     11.26 o 
  -5   8   7       94.61       81.76      7.53 o 
  -4   8   7      203.32      182.74      7.07 o 
  -3   8   7       33.99       34.25      4.07 o 
  -2   8   7      115.85      112.01      7.08 o 
  -1   8   7       28.30       25.22      5.44 o 
   0   8   7       73.93       67.80      7.99 o 
   1   8   7       25.06       24.59      5.91 o 
   2   8   7       64.83       69.62      8.30 o 
   3   8   7       34.36       32.61      6.46 o 
   4   8   7        1.85        3.43      5.05 o 
   5   8   7        9.84       14.20      6.68 o 
   6   8   7       32.12       33.98      8.60 o 
   7   8   7       38.92       33.08      8.27 o 
   8   8   7       17.69       14.15      6.54 o 
   9   8   7       40.47       44.97      9.12 o 
  10   8   7        1.12        4.41      3.56 o 
 -11   9   7        2.03        5.03      3.32 o 
 -10   9   7        5.66        7.50      4.04 o 
  -9   9   7       25.94       25.63      5.44 o 
  -8   9   7       16.48       12.91      3.76 o 
  -7   9   7       25.22       32.53      5.44 o 
  -6   9   7       47.33       50.71      6.02 o 
  -5   9   7       25.87       23.11      3.88 o 
  -4   9   7       40.06       23.87      5.88 o 
  -3   9   7      127.96      139.25     10.88 o 
  -2   9   7       23.93       20.41      5.74 o 
  -1   9   7       55.88       29.07      6.13 o 
   0   9   7        0.43       -2.14      2.86 o 
   1   9   7       18.58       20.58      6.35 o 
   2   9   7      115.84      116.46     11.43 o 
   3   9   7       87.23       78.74      9.34 o 
   4   9   7       17.30       20.85      6.70 o 
   5   9   7       15.69       15.05      6.84 o 
   6   9   7        0.47       -0.60      5.27 o 
   7   9   7       47.62       46.26     10.30 o 
   8   9   7       68.00       51.65     10.71 o 
  -5  10   7        2.78        1.51      5.08 o 
  -4  10   7       20.62       14.79      3.15 o 
  -3  10   7        7.93        7.21      2.91 o 
  -2  10   7       19.29       12.53      5.19 o 
  -1  10   7       93.98       98.74      9.73 o 
   0  10   7       66.38       69.20      8.85 o 
   1  10   7       78.34       89.48     10.05 o 
   2  10   7       10.17       12.77      5.99 o 
   3  10   7       25.34       27.75      7.03 o 
   4  10   7       28.99       22.25      6.32 o 
   5  10   7       12.01        9.04      5.69 o 
   6  10   7        2.59        1.07      5.36 o 
   7  10   7        4.64        3.02      6.73 o 
  -4  11   7       17.79       16.73      5.91 o 
  -3  11   7       11.26        7.55      4.64 o 
  -2  11   7        1.79        2.53      4.04 o 
  -1  11   7       10.16        8.30      4.51 o 
   0  11   7        3.43        3.32      4.34 o 
   1  11   7        2.90        1.73      3.96 o 
   2  11   7       21.79       26.59      6.73 o 
   3  11   7       25.84       33.54      8.16 o 
   4  11   7        1.43        4.51      4.34 o 
   5  11   7       12.68       20.63      6.51 o 
  -1  12   7       32.93       17.06      5.58 o 
   0  12   7       13.36        9.67      4.84 o 
   1  12   7       16.32       26.24      7.06 o 
   2  12   7        8.38        8.76      5.33 o 
  -2 -12   8        1.72        2.06      4.78 o 
  -1 -12   8       19.33       14.37      5.30 o 
  -7 -11   8        9.25       10.14      3.79 o 
  -6 -11   8        9.00       11.65      5.16 o 
  -5 -11   8        6.12        4.26      3.54 o 
  -4 -11   8       45.74       40.69      7.50 o 
  -3 -11   8       52.07       34.40      7.34 o 
  -2 -11   8       36.07       22.53      6.07 o 
  -1 -11   8       43.47       41.79      7.64 o 
   0 -11   8       35.99       35.14      6.95 o 
   1 -11   8        1.45        2.28      3.76 o 
   3 -11   8       29.52       42.06      8.87 o 
   4 -11   8        7.69       14.18      6.13 o 
  -9 -10   8       14.95       17.14      9.68 o 
  -8 -10   8        0.55        2.89      3.00 o 
  -7 -10   8       56.70       56.42     19.00 o 
  -6 -10   8       80.74       81.99     14.34 o 
  -5 -10   8       20.38       22.10      4.16 o 
  -4 -10   8        4.31        1.62      3.49 o 
  -3 -10   8       11.32       17.19      3.79 o 
  -2 -10   8       36.33       40.03      5.01 o 
  -1 -10   8        7.03        9.93      3.11 o 
   0 -10   8        9.24       10.54      3.27 o 
   1 -10   8       25.19       28.49      4.75 o 
   2 -10   8      105.00      107.95      7.35 o 
   3 -10   8       44.80       64.42     10.33 o 
   4 -10   8       21.56       24.86      7.83 o 
   5 -10   8        6.92        6.84      5.80 o 
   6 -10   8       61.76       65.85     10.14 o 
 -11  -9   8        0.04        1.69      2.42 o 
 -10  -9   8       52.63       38.39      7.16 o 
  -9  -9   8       29.90       27.73     15.22 o 
  -8  -9   8       39.38       38.47      9.63 o 
  -7  -9   8       34.92       35.96      4.91 o 
  -6  -9   8       14.92       13.78      3.48 o 
  -5  -9   8       39.84       55.85      5.77 o 
  -4  -9   8       72.25       74.47      6.08 o 
  -3  -9   8       25.85       27.02      3.81 o 
  -2  -9   8       58.94       57.63      5.25 o 
  -1  -9   8        7.85        9.18      2.83 o 
   0  -9   8        5.75        7.83      2.96 o 
   1  -9   8       25.85       27.79      4.45 o 
   2  -9   8       24.07       35.30      4.88 o 
   3  -9   8        0.53        0.63      5.03 o 
   4  -9   8       57.91       81.04      9.62 o 
   5  -9   8       60.99       79.40     10.55 o 
   6  -9   8       23.47       29.09      7.80 o 
   7  -9   8        6.69       10.93      6.54 o 
 -12  -8   8        1.08        0.76      2.66 o 
 -11  -8   8       12.93       15.18      4.26 o 
 -10  -8   8        5.79        5.70      2.68 o 
  -9  -8   8       59.86       50.66      9.46 o 
  -8  -8   8       43.24       52.55      6.13 o 
  -7  -8   8       70.53       66.46      5.71 o 
  -6  -8   8       71.17       62.42     13.38 o 
  -5  -8   8       64.80       55.64      4.98 o 
  -4  -8   8      101.79      103.28      8.56 o 
  -3  -8   8       98.26       87.71      4.78 o 
  -2  -8   8        3.57        2.23      2.08 o 
  -1  -8   8       71.79       64.79      5.15 o 
   0  -8   8       64.57       58.06     11.84 o 
   1  -8   8      179.47      166.43      9.18 o 
   2  -8   8       95.64       98.23      8.94 o 
   3  -8   8       20.52       21.25      3.70 o 
   4  -8   8       12.58       20.36      6.02 o 
   5  -8   8        9.08        5.36      4.84 o 
   6  -8   8        1.68       -2.66      4.75 o 
   7  -8   8       17.00        8.74      5.22 o 
 -13  -7   8        1.72        5.29      2.81 o 
 -12  -7   8       17.99       19.42      4.23 o 
 -11  -7   8        4.32        3.13      2.47 o 
 -10  -7   8       17.11       18.92      3.97 o 
  -9  -7   8      110.88      104.60      7.02 o 
  -8  -7   8      133.82      115.07      7.23 o 
  -7  -7   8      190.62      176.00      9.26 o 
  -6  -7   8       68.19       57.55      6.52 o 
  -5  -7   8       80.57       83.18      8.56 o 
  -4  -7   8       54.94       45.98      3.49 o 
  -3  -7   8      180.33      171.06      7.48 o 
  -2  -7   8      114.61      108.27      5.30 o 
  -1  -7   8      120.73      109.53     10.36 o 
   0  -7   8       60.08       54.19      4.89 o 
   1  -7   8       87.70       86.58      5.96 o 
   2  -7   8       33.65       39.85      4.62 o 
   3  -7   8       99.26       91.98      6.21 o 
   4  -7   8       78.54       84.53      7.55 o 
   7  -7   8       15.79        4.70      4.95 o 
   9  -7   8       26.44       24.62      7.66 o 
  10  -7   8        3.69        5.66      5.44 o 
 -14  -6   8        3.93        6.04      3.65 o 
 -13  -6   8        7.27       11.07      5.22 o 
 -12  -6   8       14.65       12.89      5.01 o 
 -11  -6   8        2.62       -0.11      2.23 o 
 -10  -6   8       34.50       43.35      5.18 o 
  -9  -6   8        9.27        8.48      2.97 o 
  -8  -6   8       23.66       25.04      4.22 o 
  -7  -6   8       72.55       70.28      5.64 o 
  -6  -6   8       61.06       57.37      5.52 o 
  -5  -6   8      271.13      218.81      9.62 o 
  -3  -6   8      133.81      116.68      5.32 o 
  -2  -6   8      180.46      166.15      6.55 o 
  -1  -6   8      569.19      524.23     18.68 o 
   0  -6   8      110.57      100.41      6.73 o 
   1  -6   8      633.96      595.07     20.73 o 
   2  -6   8       11.98       10.04      2.65 o 
   3  -6   8      148.54      144.39      7.61 o 
   4  -6   8       87.75       94.25      6.27 o 
   6  -6   8       32.70       14.86      5.14 o 
   7  -6   8        9.24        2.83      4.48 o 
   9  -6   8       58.37       46.95      9.12 o 
  10  -6   8       22.86       34.84      8.63 o 
  11  -6   8        4.70        6.76      5.00 o 
 -15  -5   8       28.99       41.43      7.91 o 
 -14  -5   8       58.97       60.27      9.53 o 
 -13  -5   8        2.06        5.63      4.56 o 
 -12  -5   8       32.07       31.32      4.63 o 
 -11  -5   8       11.98       12.96      3.49 o 
 -10  -5   8       13.13       13.14      3.35 o 
  -9  -5   8       18.69       16.61      3.44 o 
  -8  -5   8       72.80       68.39      5.41 o 
  -7  -5   8      159.37      148.28      7.93 o 
  -6  -5   8       19.45       13.58      2.75 o 
  -5  -5   8       24.02       29.64      2.78 o 
  -4  -5   8       76.54       65.84      3.72 o 
  -3  -5   8      433.74      372.02     13.62 o 
  -2  -5   8      373.18      371.63     21.08 o 
  -1  -5   8      201.87      191.26     10.68 o 
   0  -5   8       44.78       39.74      3.11 o 
   1  -5   8       76.02       64.54      7.38 o 
   2  -5   8      328.14      293.13     11.57 o 
   3  -5   8      104.98       99.46      6.02 o 
   4  -5   8      114.79      119.70      6.70 o 
   5  -5   8      216.80      241.04     13.96 o 
   6  -5   8       40.99       27.99      6.95 o 
   7  -5   8       72.82       52.03      9.12 o 
   8  -5   8       84.28       98.02     10.47 o 
   9  -5   8      118.89      122.28     12.12 o 
  10  -5   8       29.61       42.23      9.42 o 
  11  -5   8        1.77       -1.54      3.79 o 
 -15  -4   8        5.85        7.91      4.34 o 
 -14  -4   8        4.94        5.60      4.97 o 
 -13  -4   8       42.51       42.12      5.07 o 
 -12  -4   8       10.35       11.78      3.34 o 
 -11  -4   8      230.20      219.02      8.20 o 
 -10  -4   8      462.17      445.12     13.60 o 
  -9  -4   8      103.20       97.22      4.78 o 
  -8  -4   8      105.25      103.02      4.83 o 
  -7  -4   8      463.59      447.16     12.72 o 
  -6  -4   8      252.96      222.86     13.96 o 
  -5  -4   8      586.80      503.16     23.38 o 
  -4  -4   8       19.60       20.42      2.50 o 
  -3  -4   8       17.50       20.08      2.41 o 
  -2  -4   8      217.31      200.25      7.01 o 
  -1  -4   8       32.60       40.10      3.08 o 
   0  -4   8      109.08      107.74      4.76 o 
   1  -4   8      657.82      699.53     17.93 o 
   2  -4   8       89.14       96.37      5.43 o 
   3  -4   8        9.05        7.26      2.23 o 
   4  -4   8       55.34       52.33     14.27 o 
   5  -4   8       85.29       81.99      6.02 o 
   6  -4   8      539.65      502.50     27.97 o 
   7  -4   8      162.86      181.84     13.52 o 
   8  -4   8       36.85       42.88      8.38 o 
   9  -4   8      173.76      201.62     15.74 o 
  10  -4   8      125.77      156.35     13.96 o 
  11  -4   8       39.83       48.57      9.86 o 
  12  -4   8        7.13        6.79      5.60 o 
 -16  -3   8       14.54       16.46      4.30 o 
 -15  -3   8      117.92      119.59     10.37 o 
 -14  -3   8       20.38       25.49      4.61 o 
 -13  -3   8        0.15       -2.17      2.21 o 
 -11  -3   8       95.64       85.39      4.52 o 
 -10  -3   8       59.13       56.70      3.72 o 
  -9  -3   8      386.00      373.03     11.44 o 
  -8  -3   8      273.49      260.05      8.55 o 
  -7  -3   8      147.87      149.82      6.99 o 
  -6  -3   8       53.89       51.61      3.13 o 
  -5  -3   8      130.68      139.31      4.64 o 
  -4  -3   8      110.70      124.12      4.25 o 
  -3  -3   8      469.39      478.92     13.59 o 
  -2  -3   8      872.50      861.58     22.03 o 
  -1  -3   8      292.50      270.45     10.44 o 
   0  -3   8      297.95      315.86      9.54 o 
   1  -3   8      379.75      337.63     17.78 o 
   2  -3   8      886.75      850.72     38.79 o 
   3  -3   8      371.78      371.14     13.84 o 
   4  -3   8      211.36      198.71      9.04 o 
   5  -3   8      419.30      408.40     15.62 o 
   6  -3   8      169.84      166.81      8.05 o 
   7  -3   8       69.25       69.64      8.08 o 
   8  -3   8       10.66        8.05      4.45 o 
   9  -3   8        4.63        3.71      4.07 o 
  10  -3   8       49.26       49.48      8.60 o 
  11  -3   8       19.33       21.24      6.04 o 
  12  -3   8        4.81        5.93      3.41 o 
 -16  -2   8       60.25       70.52     18.10 o 
 -15  -2   8       33.51       32.81      6.17 o 
 -14  -2   8       26.44       28.67      4.57 o 
 -13  -2   8       15.70       11.12      3.39 o 
 -12  -2   8       54.50       49.28      5.85 o 
 -11  -2   8       36.13       32.13      4.15 o 
 -10  -2   8      102.06      100.97      4.96 o 
  -9  -2   8      266.63      264.73     15.28 o 
  -8  -2   8      333.16      339.13     10.58 o 
  -7  -2   8      110.81      109.88      4.83 o 
  -6  -2   8      179.54      185.51      6.86 o 
  -5  -2   8       77.09       79.77      3.66 o 
  -4  -2   8      220.80      206.37      5.95 o 
  -3  -2   8      109.45      103.31      4.36 o 
  -2  -2   8      674.34      814.23     25.05 o 
  -1  -2   8        1.63        1.57      1.24 o 
   0  -2   8      683.23      726.74     18.87 o 
   1  -2   8      388.88      383.03     14.96 o 
   2  -2   8       69.48       71.81      3.56 o 
   3  -2   8       61.26       65.71      3.51 o 
   4  -2   8      278.61      287.73     11.57 o 
   5  -2   8       53.33       49.49      4.88 o 
   6  -2   8      183.42      171.78     16.81 o 
   7  -2   8       26.73       25.30     10.49 o 
   8  -2   8       49.10       51.65      7.64 o 
   9  -2   8      199.62      182.47     13.90 o 
  10  -2   8       89.44       78.79      9.01 o 
  11  -2   8       44.62       58.16      9.37 o 
  12  -2   8       32.39       39.18      8.21 o 
 -16  -1   8        5.54       11.03      4.12 o 
 -15  -1   8       17.72       22.02      4.57 o 
 -14  -1   8       15.37       10.47      3.34 o 
 -13  -1   8       21.90       18.43      3.86 o 
 -12  -1   8      211.18      217.22     13.28 o 
 -11  -1   8       41.48       42.80      4.62 o 
 -10  -1   8       77.22       70.29      6.68 o 
  -9  -1   8      118.57      122.69      6.29 o 
  -8  -1   8      303.90      286.21     10.87 o 
  -7  -1   8      179.05      165.14     10.25 o 
  -6  -1   8       26.44       32.43      2.69 o 
  -5  -1   8       24.92       31.58      2.50 o 
  -4  -1   8      108.61      144.73      5.44 o 
  -3  -1   8     1141.62     1345.14     33.07 o 
  -2  -1   8      203.33      239.13      7.61 o 
  -1  -1   8      124.58      137.90      5.34 o 
   0  -1   8       92.10       80.15      6.36 o 
   1  -1   8      373.73      358.28     12.76 o 
   2  -1   8       60.15       59.42      3.29 o 
   3  -1   8      254.34      219.84     12.99 o 
   4  -1   8      168.99      127.07      6.75 o 
   5  -1   8      123.53      108.32      6.20 o 
   6  -1   8       31.62       26.46     13.23 o 
   9  -1   8      422.67      435.58     24.42 o 
  10  -1   8        2.88        2.23      3.49 o 
  11  -1   8        4.16        4.73      3.71 o 
  12  -1   8       50.67       61.90      9.67 o 
  13  -1   8        4.07        6.51      3.52 o 
 -16   0   8       65.45       93.82     10.27 o 
 -15   0   8       65.85       83.13      9.40 o 
 -14   0   8        0.46        0.13      2.56 o 
 -13   0   8        2.05        3.14      2.45 o 
 -12   0   8       57.64       52.64     12.47 o 
 -11   0   8      279.75      301.19     12.83 o 
 -10   0   8      259.25      244.16     14.60 o 
  -9   0   8       38.39       42.42      6.57 o 
  -8   0   8       13.84       13.99      2.47 o 
  -7   0   8      663.14      695.51     29.03 o 
  -6   0   8       11.39       11.30      1.86 o 
  -5   0   8      630.87      682.32     17.95 o 
  -4   0   8      679.08      693.62     18.12 o 
  -3   0   8      268.98      356.25     10.39 o 
  -2   0   8     1925.58     2191.47     52.22 o 
  -1   0   8      108.72       95.69      4.32 o 
   0   0   8        4.68        2.36      1.25 o 
   1   0   8     1940.86     2019.02     52.57 o 
   2   0   8      121.11      123.56      5.05 o 
   5   0   8       20.58       21.56      3.64 o 
   6   0   8        6.27        2.76      4.42 o 
   7   0   8        1.22        0.61      1.71 o 
   8   0   8        3.69        0.71      1.86 o 
   9   0   8       58.85       60.52      8.41 o 
  10   0   8       53.01       45.58      7.58 o 
  11   0   8       23.76       19.56      6.04 o 
  12   0   8       62.58       70.60     10.05 o 
  13   0   8       46.13       61.04      9.62 o 
 -16   1   8        5.55       19.15      5.99 o 
 -15   1   8       17.89       16.90      5.41 o 
 -14   1   8       15.97       17.71      3.67 o 
 -13   1   8       20.90       23.05      4.00 o 
 -12   1   8      212.62      189.91     18.64 o 
 -11   1   8       42.39       32.39      5.84 o 
 -10   1   8       77.01       74.12      7.42 o 
  -9   1   8      125.44      134.54      9.05 o 
  -8   1   8      305.22      292.65      9.14 o 
  -7   1   8      176.88      179.12      6.29 o 
  -6   1   8       26.35       31.01      2.57 o 
  -5   1   8       25.63       32.92      3.15 o 
  -4   1   8      106.50      145.76      5.38 o 
  -3   1   8     1149.58     1347.69     32.88 o 
  -2   1   8      195.87      228.82      7.52 o 
  -1   1   8      119.81      140.07      9.99 o 
   0   1   8       90.47       84.69      3.94 o 
   1   1   8      365.63      365.99     17.55 o 
   2   1   8       56.71       59.43      5.49 o 
   3   1   8      258.34      261.36     11.90 o 
   4   1   8      165.77      155.85      6.89 o 
   5   1   8      122.20      128.85      9.53 o 
   6   1   8       31.38       36.31      3.70 o 
   9   1   8      426.03      435.66     23.87 o 
  10   1   8        2.55        1.87      3.74 o 
  11   1   8        4.15        8.79      4.64 o 
  12   1   8       51.55       59.40      9.29 o 
  13   1   8        4.11        7.50      3.76 o 
 -16   2   8       59.56       48.08      8.21 o 
 -15   2   8       33.88       36.90      7.45 o 
 -14   2   8       26.06       33.35      6.98 o 
 -13   2   8       14.65       14.07      3.35 o 
 -12   2   8       52.23       46.61     19.42 o 
 -11   2   8       36.75       23.52      9.46 o 
 -10   2   8       96.21      101.67      6.32 o 
  -9   2   8      273.97      288.38     11.72 o 
  -8   2   8      333.29      355.89     17.73 o 
  -7   2   8      111.35      108.16      7.14 o 
  -6   2   8      172.51      182.67      6.47 o 
  -5   2   8       75.95       80.81      4.68 o 
  -4   2   8      214.01      221.34      9.09 o 
  -3   2   8      106.02       99.23      5.05 o 
  -2   2   8      671.24      815.82     20.98 o 
  -1   2   8        2.34        1.72      1.41 o 
   0   2   8      685.32      722.16     24.76 o 
   1   2   8      389.06      374.76     11.04 o 
   2   2   8       65.60       63.72      3.57 o 
   3   2   8       63.58       59.53      3.57 o 
   4   2   8      282.58      284.51     18.07 o 
   5   2   8       52.89       46.13      3.36 o 
   6   2   8      181.26      174.86      6.89 o 
   7   2   8       29.48       30.15      5.51 o 
   8   2   8       49.92       52.97      7.28 o 
   9   2   8      199.99      196.92     13.82 o 
  10   2   8       88.94       98.43      9.45 o 
  11   2   8       45.39       44.15      7.50 o 
  12   2   8       32.09       38.27      7.17 o 
 -16   3   8       14.51       18.16      5.25 o 
 -15   3   8      116.62      106.37     10.14 o 
 -14   3   8       20.00       21.40      6.13 o 
 -13   3   8        0.09        0.60      3.43 o 
 -12   3   8      167.66      147.17     11.46 o 
 -11   3   8       92.96       81.53      6.25 o 
 -10   3   8       58.34       66.15      5.14 o 
  -9   3   8      389.50      375.33     14.27 o 
  -8   3   8      270.91      255.71     10.90 o 
  -7   3   8      145.88      146.08      7.46 o 
  -6   3   8       57.20       55.47      3.28 o 
  -5   3   8      131.18      141.54     15.93 o 
  -4   3   8      112.11      136.98      9.89 o 
  -3   3   8      465.67      502.28     24.29 o 
  -2   3   8      880.08      835.18     33.61 o 
  -1   3   8      289.54      285.71     11.37 o 
   0   3   8      297.61      301.56      9.52 o 
   1   3   8      384.13      374.33     10.59 o 
   2   3   8      893.79      902.34     40.14 o 
   3   3   8      374.06      378.93     16.79 o 
   4   3   8      209.96      203.19     13.18 o 
   5   3   8      423.48      441.04     14.49 o 
   6   3   8      167.79      169.51      6.89 o 
   7   3   8       70.35       69.30      4.36 o 
   8   3   8       10.62       12.19      2.66 o 
   9   3   8        4.55        3.13      2.18 o 
  10   3   8       48.95       58.76      5.73 o 
  11   3   8       17.73       22.75      6.04 o 
  12   3   8        4.74       10.22      4.62 o 
 -15   4   8        5.78        6.40      3.21 o 
 -14   4   8        4.99        8.52      4.07 o 
 -13   4   8       42.17       43.90      7.17 o 
 -12   4   8       10.36        4.15      3.46 o 
 -11   4   8      229.00      226.39     18.39 o 
 -10   4   8      461.69      452.58     16.91 o 
  -9   4   8      107.13       99.78      6.28 o 
  -8   4   8      104.83       97.14      5.97 o 
  -7   4   8      458.24      420.32     15.93 o 
  -6   4   8      249.25      215.06      9.62 o 
  -4   4   8       19.62       15.72      4.38 o 
  -3   4   8       17.04       14.06      3.16 o 
  -2   4   8      212.65      186.61      8.80 o 
  -1   4   8       31.90       36.31      3.78 o 
   0   4   8      108.53      100.85      6.11 o 
   1   4   8      648.95      646.86     18.47 o 
   2   4   8       84.99       88.47      4.84 o 
   3   4   8        7.71        8.68      2.45 o 
   4   4   8       54.17       60.37      4.44 o 
   5   4   8       80.85       74.37      4.91 o 
   6   4   8      543.84      539.93     16.28 o 
   7   4   8      162.54      161.95     12.45 o 
   8   4   8       36.49       39.15      4.22 o 
   9   4   8      174.82      195.48      8.77 o 
  10   4   8      125.45      139.48     13.08 o 
 -15   5   8       29.06       46.65      7.45 o 
 -14   5   8       60.86       57.64      7.99 o 
 -13   5   8        2.43        5.49      4.01 o 
 -12   5   8       31.79       26.98      5.82 o 
 -11   5   8       12.72        9.62      4.01 o 
 -10   5   8       12.63       13.71      3.16 o 
  -9   5   8       19.12       17.80      3.19 o 
  -8   5   8       77.16       77.18      5.30 o 
  -7   5   8      159.44      159.15     18.28 o 
  -6   5   8       20.73       16.61      3.08 o 
  -5   5   8       24.87       14.19      2.72 o 
  -4   5   8       77.70       57.34      5.93 o 
  -3   5   8      430.07      360.28     19.01 o 
  -2   5   8      379.26      335.16     13.76 o 
  -1   5   8      194.83      178.44      7.04 o 
   0   5   8       44.31       46.89      3.98 o 
   1   5   8       76.41       60.81      4.15 o 
   2   5   8      317.57      281.51     10.14 o 
   3   5   8      103.76       98.18      5.57 o 
   4   5   8      111.47      112.10      6.04 o 
   5   5   8      217.39      223.52      9.15 o 
   6   5   8       41.73       48.91      4.95 o 
   7   5   8       71.76       80.38      6.42 o 
   8   5   8       85.10       98.64      6.30 o 
   9   5   8      117.08      130.04      7.48 o 
  10   5   8       30.81       52.60      9.19 o 
  11   5   8        1.42       -2.64      4.53 o 
 -14   6   8        3.99        4.75      2.97 o 
 -13   6   8        7.77        7.99      3.76 o 
 -12   6   8       14.59       15.93      4.51 o 
 -11   6   8        2.93       -1.07      2.58 o 
 -10   6   8       35.59       32.56      5.77 o 
  -9   6   8        9.81        8.53      2.62 o 
  -8   6   8       23.62       25.60      3.83 o 
  -7   6   8       74.57       77.12      7.27 o 
  -6   6   8       58.49       61.80      4.75 o 
  -5   6   8      274.16      177.58     11.70 o 
  -3   6   8      135.59      118.61      5.47 o 
  -2   6   8      179.02      175.58      6.92 o 
  -1   6   8      569.88      558.89     15.95 o 
   0   6   8      110.41      110.43      5.62 o 
   1   6   8      625.38      606.28     17.70 o 
   2   6   8       13.04       10.41      2.72 o 
   3   6   8      149.76      141.25      6.73 o 
   4   6   8       90.33       98.70      7.23 o 
   5   6   8      155.74      142.73      7.19 o 
   6   6   8       33.16       42.25      4.73 o 
   7   6   8        8.67        8.13      3.33 o 
   8   6   8       65.34       67.29     11.37 o 
   9   6   8       58.47       61.73      8.29 o 
  10   6   8       23.09       32.81      5.25 o 
  11   6   8        4.74        4.06      5.02 o 
 -13   7   8        1.89       -0.11      2.64 o 
 -12   7   8       18.77       24.95      5.47 o 
 -11   7   8        3.95        4.45      3.41 o 
 -10   7   8       17.34       11.62      4.26 o 
  -9   7   8      114.43       95.60      8.41 o 
  -8   7   8      132.83      134.83      7.43 o 
  -7   7   8      188.55      170.96     11.65 o 
  -6   7   8       67.91       59.91      4.95 o 
  -5   7   8       83.00       69.18      6.24 o 
  -4   7   8       58.22       42.90      6.80 o 
  -3   7   8      178.84      168.07      6.87 o 
  -2   7   8      113.49      116.99      5.72 o 
  -1   7   8      120.62      117.98      5.89 o 
   0   7   8       59.99       60.47      4.83 o 
   1   7   8       88.13       93.86      5.54 o 
   2   7   8       33.93       37.33      4.23 o 
   3   7   8      103.78      106.90      6.24 o 
   4   7   8       76.26       81.14      5.86 o 
   5   7   8      126.06      137.08      7.47 o 
   6   7   8       52.80       62.88      5.90 o 
   7   7   8       15.13       15.70      4.15 o 
   8   7   8       77.45       74.47     12.05 o 
   9   7   8       25.94       29.94      5.10 o 
  10   7   8        3.88        5.19      3.77 o 
 -12   8   8        1.36        1.21      2.83 o 
 -11   8   8       13.63       12.86      4.04 o 
 -10   8   8        6.19        5.36      3.35 o 
  -9   8   8       59.41       54.20      7.20 o 
  -8   8   8       43.37       39.78      5.96 o 
  -7   8   8       69.98       71.07      5.70 o 
  -6   8   8       71.61       59.76     18.31 o 
  -4   8   8       98.16      100.99      5.13 o 
  -3   8   8       94.64       86.84      4.96 o 
  -2   8   8        3.75        1.33      1.99 o 
  -1   8   8       71.72       73.30      5.14 o 
   0   8   8       60.44       61.71      4.72 o 
   1   8   8      179.00      204.50     17.17 o 
   2   8   8       96.73      102.14      7.56 o 
   3   8   8       19.62       21.39      4.60 o 
   4   8   8       12.00       14.05      4.04 o 
   5   8   8        9.00        7.24      3.78 o 
   6   8   8        1.88        2.47      3.17 o 
   7   8   8       17.20       21.05      4.89 o 
   8   8   8       39.62       48.29      6.00 o 
   9   8   8       37.98       50.18      6.05 o 
 -11   9   8        0.07       -0.49      2.55 o 
 -10   9   8       52.34       44.97      6.84 o 
  -9   9   8       29.67       28.43      5.38 o 
  -8   9   8       38.94       52.31      7.06 o 
  -7   9   8       34.95       37.31      6.07 o 
  -6   9   8       14.95        8.62      4.26 o 
  -5   9   8       39.13       29.42      5.25 o 
  -4   9   8       70.97       82.94      9.62 o 
  -3   9   8       25.06       28.96      4.87 o 
  -2   9   8       59.25       71.95      4.81 o 
  -1   9   8        6.83        9.23      2.70 o 
   0   9   8        5.95        5.13      2.65 o 
   1   9   8       24.54       27.88      7.53 o 
   2   9   8       22.34       35.14      8.21 o 
   3   9   8        0.76       -1.07      4.31 o 
   4   9   8       58.10       74.62      9.92 o 
   5   9   8       59.87       32.75      7.97 o 
   6   9   8       22.98       20.27      6.48 o 
   7   9   8        6.73       13.62      5.01 o 
   8   9   8       74.19      111.77      7.92 o 
  -9  10   8       14.43       17.50      4.97 o 
  -8  10   8        0.58        0.88      2.61 o 
  -7  10   8       56.35       57.06      6.65 o 
  -6  10   8       80.26       89.48      8.52 o 
  -5  10   8       20.31       19.15      8.68 o 
  -4  10   8        4.48        7.86      5.30 o 
  -3  10   8       11.44       15.03      3.66 o 
  -2  10   8       36.44       40.89      4.87 o 
  -1  10   8        6.77        7.90      2.93 o 
   0  10   8        9.81        9.31      3.25 o 
   1  10   8       25.88       41.15      8.54 o 
   2  10   8      107.54      103.19     10.47 o 
   3  10   8       45.84       30.16      7.25 o 
   4  10   8       21.74       25.63      7.25 o 
   5  10   8        7.69       10.55      6.73 o 
   6  10   8       62.01       30.19      8.38 o 
  -4  11   8       45.69       24.84      6.48 o 
  -3  11   8       50.38       28.41      6.90 o 
  -2  11   8       37.45       31.97      8.01 o 
  -1  11   8       45.51       44.62      7.40 o 
   0  11   8       36.09       26.54      6.26 o 
   1  11   8        1.60        2.36      4.37 o 
   2  11   8       31.69       35.27      8.27 o 
   3  11   8       29.63       42.12      8.87 o 
   4  11   8        7.81       12.91      5.85 o 
  -2  12   8        1.83        4.31      3.74 o 
  -1  12   8       19.14       18.58      4.03 o 
  -6 -11   9        1.69        1.37      3.54 o 
  -5 -11   9       11.08       10.03      4.62 o 
  -4 -11   9       18.35       12.91      4.97 o 
  -3 -11   9       32.79       32.53      6.76 o 
  -2 -11   9        5.77        6.24      4.64 o 
  -1 -11   9        2.21        9.04      5.03 o 
   0 -11   9        6.29        6.26      4.56 o 
   1 -11   9        9.30       14.45      6.02 o 
  -9 -10   9       15.82       11.87      3.42 o 
  -8 -10   9        7.71        9.04      3.23 o 
  -7 -10   9        6.87        1.96      2.54 o 
  -6 -10   9        2.46        2.36      2.58 o 
  -5 -10   9        1.65        0.93      3.41 o 
  -4 -10   9       15.98       15.46      3.91 o 
  -3 -10   9       31.59       30.95      4.64 o 
  -2 -10   9        9.84        9.53      3.15 o 
  -1 -10   9        7.64        6.01      2.88 o 
   0 -10   9       53.39       58.03      5.76 o 
   1 -10   9      112.90      117.19      8.47 o 
   2 -10   9       23.70       35.55      9.26 o 
   3 -10   9       31.75       22.69      7.88 o 
   4 -10   9       18.04       20.63      7.86 o 
   5 -10   9        8.70       14.59      6.92 o 
 -11  -9   9        4.96        2.88      3.27 o 
 -10  -9   9        7.94       22.36      7.20 o 
  -9  -9   9        9.46        7.58      3.08 o 
  -8  -9   9        2.77        0.23      2.17 o 
  -7  -9   9       57.40       60.95      6.42 o 
  -6  -9   9       13.33       13.98      7.05 o 
  -5  -9   9       12.57        9.16      3.00 o 
  -4  -9   9       27.53       26.96      4.33 o 
  -3  -9   9      120.05      116.83      7.32 o 
  -2  -9   9       23.72       24.25      3.94 o 
  -1  -9   9       57.09       54.02      5.23 o 
   0  -9   9       51.30       57.97      5.67 o 
   1  -9   9        6.97       11.47      3.66 o 
   2  -9   9       48.27       41.77     11.30 o 
   3  -9   9       38.31       39.89      8.30 o 
   4  -9   9       53.62       52.20      9.37 o 
   5  -9   9      104.66      117.25     12.14 o 
   6  -9   9       26.62       38.32      8.98 o 
   7  -9   9       17.17       18.41      7.64 o 
 -12  -8   9       11.76       11.49      3.79 o 
 -11  -8   9       22.37       25.38     12.71 o 
 -10  -8   9        6.38        6.59      3.57 o 
  -9  -8   9       76.11       74.79      6.40 o 
  -8  -8   9       79.70       76.51      6.47 o 
  -7  -8   9       13.65       11.94      3.31 o 
  -6  -8   9      101.81       92.46      6.77 o 
  -5  -8   9       69.57       71.13      4.51 o 
  -4  -8   9       35.68       39.31      3.89 o 
  -3  -8   9       42.58       40.75      4.60 o 
  -2  -8   9       26.32       23.74      3.86 o 
  -1  -8   9       12.78       17.45      3.49 o 
   0  -8   9        2.07        3.52      2.47 o 
   1  -8   9       16.72       16.18      3.75 o 
   2  -8   9       82.62       83.77      6.81 o 
   3  -8   9      140.62      170.99      9.23 o 
   4  -8   9       62.18       65.96      9.67 o 
   5  -8   9       50.88       63.02     10.03 o 
   6  -8   9      205.62      206.35     16.81 o 
   8  -8   9       17.32        6.04      5.96 o 
 -13  -7   9       18.25       25.43      7.73 o 
 -12  -7   9       37.09       51.43      9.73 o 
 -11  -7   9       27.15       24.25      6.30 o 
 -10  -7   9       13.33       10.99      3.56 o 
  -9  -7   9      110.15       87.25      6.59 o 
  -8  -7   9       29.74       27.23      4.43 o 
  -7  -7   9       17.82       19.84      3.91 o 
  -6  -7   9       16.74       13.75      4.64 o 
  -5  -7   9        1.79        2.54      1.59 o 
  -4  -7   9      183.42      165.53      7.57 o 
  -3  -7   9       28.61       28.72      3.23 o 
  -2  -7   9      198.31      177.05      8.71 o 
  -1  -7   9       90.43       83.49      5.97 o 
   0  -7   9       61.47       65.86      5.53 o 
   1  -7   9       90.91       93.56      6.40 o 
   2  -7   9      142.03      146.83     19.26 o 
   3  -7   9       73.89       86.20      6.10 o 
   4  -7   9      101.68      104.62      6.80 o 
   5  -7   9       28.56       21.32      6.68 o 
   6  -7   9       15.58       13.46      5.69 o 
   8  -7   9       11.18        5.96      4.97 o 
   9  -7   9        8.11        6.87      5.99 o 
 -14  -6   9       15.65       19.31      6.10 o 
 -13  -6   9       35.36       54.86      9.31 o 
 -12  -6   9       48.15       45.81      9.75 o 
 -11  -6   9       12.84       16.16      4.00 o 
 -10  -6   9       71.23       64.00      5.58 o 
  -9  -6   9       86.82       86.71      6.70 o 
  -8  -6   9       93.87       92.37      6.95 o 
  -7  -6   9      188.59      158.31      8.46 o 
  -6  -6   9      105.74       94.21      6.33 o 
  -5  -6   9       54.75       49.72      3.70 o 
  -4  -6   9       41.28       41.62      3.45 o 
  -3  -6   9        7.50        9.59      2.16 o 
  -2  -6   9       90.82       81.64      4.52 o 
  -1  -6   9       13.15       18.76      3.44 o 
   0  -6   9       49.08       43.25      7.03 o 
   1  -6   9       67.48       76.61      7.09 o 
   2  -6   9       15.91       14.22      2.96 o 
   3  -6   9       55.70       57.73      4.92 o 
   4  -6   9        3.30        2.26      2.37 o 
   5  -6   9       29.25       25.52      6.54 o 
   8  -6   9      111.37      131.76     13.71 o 
   9  -6   9        1.40       -0.14      5.00 o 
 -14  -5   9        4.43        3.35      3.87 o 
 -13  -5   9       29.79       34.40      8.10 o 
 -12  -5   9       54.49       50.57      5.38 o 
 -11  -5   9        2.60        3.39      2.59 o 
 -10  -5   9       11.44       13.14      3.50 o 
  -9  -5   9       10.08        5.86      2.72 o 
  -8  -5   9      284.15      250.24     11.34 o 
  -7  -5   9      235.86      231.15     10.65 o 
  -6  -5   9       45.24       48.03      4.54 o 
  -5  -5   9        5.15        6.38      1.90 o 
  -4  -5   9      133.84      130.30      5.56 o 
  -3  -5   9       71.95       71.67      4.00 o 
  -2  -5   9      434.89      419.71     16.83 o 
  -1  -5   9       24.44       32.16      3.16 o 
   0  -5   9      139.13      139.09      7.37 o 
   1  -5   9      244.81      255.46     11.03 o 
   2  -5   9      496.80      503.75     17.76 o 
   3  -5   9       38.70       41.37      4.28 o 
   4  -5   9       95.04      101.94      9.95 o 
   5  -5   9       15.24       18.36      3.50 o 
   7  -5   9       24.07       23.54      6.54 o 
   8  -5   9       41.14       37.03      8.98 o 
   9  -5   9       30.01       19.29      7.09 o 
  10  -5   9       10.66       11.79      6.10 o 
 -15  -4   9        5.72        2.91      4.15 o 
 -14  -4   9        0.92        3.02      4.18 o 
 -13  -4   9        1.75        2.58      4.84 o 
 -12  -4   9        2.77        4.15      4.45 o 
 -11  -4   9       55.60       44.93     12.21 o 
 -10  -4   9       56.78       55.58     16.73 o 
  -9  -4   9        7.31        7.19      2.48 o 
  -8  -4   9      144.24      144.65      7.92 o 
  -7  -4   9      246.79      245.26     11.17 o 
  -6  -4   9       52.15       51.77      4.38 o 
  -5  -4   9        6.52       11.28      2.66 o 
  -4  -4   9      115.85      116.59      6.50 o 
  -3  -4   9      661.73      609.60     16.80 o 
  -2  -4   9      134.79      143.94      5.97 o 
  -1  -4   9      273.28      285.66      9.45 o 
   0  -4   9      690.73      682.35     18.42 o 
   1  -4   9      686.66      605.57     46.74 o 
   2  -4   9      445.31      455.02     16.10 o 
   3  -4   9      215.34      196.79      9.02 o 
   4  -4   9      194.20      186.64      8.68 o 
   5  -4   9        2.22        4.61      2.40 o 
   6  -4   9       44.18       35.60      7.42 o 
   7  -4   9        0.96        0.71      3.63 o 
   8  -4   9        2.68        4.15      4.42 o 
   9  -4   9       60.92       71.40     10.27 o 
  10  -4   9        2.97        2.45      4.89 o 
  11  -4   9        1.33        5.49      5.03 o 
 -15  -3   9        4.39        6.06      3.46 o 
 -14  -3   9       22.39       22.30      4.44 o 
 -13  -3   9       28.87       29.19      8.41 o 
 -12  -3   9       21.58       20.00      3.70 o 
 -11  -3   9       23.21       21.99      2.94 o 
 -10  -3   9       61.06       62.30      4.17 o 
  -9  -3   9       79.16       80.02      4.39 o 
  -8  -3   9      531.34      553.77     15.96 o 
  -7  -3   9      280.62      261.62     11.42 o 
  -6  -3   9        2.62        4.14      1.53 o 
  -5  -3   9       17.85       18.18      1.90 o 
  -4  -3   9       82.56       79.77      3.53 o 
  -3  -3   9      145.96      141.67      5.74 o 
  -2  -3   9      237.11      204.07      7.47 o 
  -1  -3   9      175.64      160.16      6.21 o 
   0  -3   9      256.32      262.65     11.50 o 
   1  -3   9      264.30      263.11      8.60 o 
   2  -3   9      109.69      113.94     12.02 o 
   3  -3   9      108.00      108.35      6.15 o 
   4  -3   9      237.68      213.54     13.19 o 
   5  -3   9       83.28       81.94     10.96 o 
   6  -3   9      142.98      133.98      7.69 o 
   7  -3   9       75.51       68.16      8.05 o 
   8  -3   9       66.01       84.45     11.10 o 
   9  -3   9       27.18       27.45      6.76 o 
  10  -3   9        9.39       13.32      5.77 o 
  11  -3   9        1.19        5.14      3.90 o 
 -16  -2   9        3.20        6.45      3.43 o 
 -15  -2   9       22.60       27.67      4.96 o 
 -14  -2   9       62.46       77.01      8.65 o 
 -13  -2   9       55.73       49.57     13.64 o 
 -12  -2   9        6.71        6.64      2.88 o 
 -11  -2   9       94.22       87.00      6.07 o 
 -10  -2   9      246.95      227.64      8.41 o 
  -9  -2   9       81.92       86.43      4.71 o 
  -8  -2   9       49.45       40.97      3.29 o 
  -7  -2   9       11.76       12.85      2.18 o 
  -6  -2   9       68.74       67.54      3.86 o 
  -5  -2   9       48.89       46.15      2.66 o 
  -4  -2   9      470.81      510.18     14.58 o 
  -3  -2   9      940.31      955.99     24.71 o 
  -2  -2   9       15.02       24.73      3.36 o 
  -1  -2   9      309.53      357.01     10.83 o 
   0  -2   9      354.00      370.53     11.29 o 
   1  -2   9     1188.99     1167.01     38.93 o 
   2  -2   9      262.70      249.65      8.46 o 
   3  -2   9       17.77       18.54      3.05 o 
   4  -2   9       96.37       88.14      5.67 o 
   5  -2   9       53.05       59.60      6.09 o 
   6  -2   9       89.99       90.53      5.82 o 
   7  -2   9       98.26       89.71      6.03 o 
   8  -2   9       96.85      107.56     10.71 o 
   9  -2   9       59.82       68.41      9.62 o 
  10  -2   9       60.56       66.15     10.30 o 
  11  -2   9       12.62       17.97      5.96 o 
  12  -2   9       23.26       27.50      7.20 o 
 -16  -1   9       13.31       21.49      4.75 o 
 -15  -1   9       34.96       27.07     11.40 o 
 -14  -1   9      120.75      116.81      7.87 o 
 -13  -1   9       82.67       74.63      6.09 o 
 -12  -1   9       13.75       13.66      3.50 o 
 -11  -1   9      134.23      138.89      7.67 o 
 -10  -1   9       65.21       64.03      4.10 o 
  -9  -1   9       78.89       82.41      5.10 o 
  -8  -1   9       70.71       70.71      4.22 o 
  -7  -1   9      570.84      583.26     16.33 o 
  -6  -1   9       55.95       55.57      3.33 o 
  -5  -1   9      314.39      324.29      8.65 o 
  -4  -1   9      366.27      368.77     10.97 o 
  -3  -1   9      263.11      286.95      9.10 o 
  -2  -1   9     1256.45     1368.72     34.52 o 
  -1  -1   9     1007.21     1120.36     31.48 o 
   0  -1   9      397.54      426.20     12.42 o 
   1  -1   9      139.56      125.33      5.52 o 
   2  -1   9      374.87      364.39     10.92 o 
   3  -1   9      682.89      611.91     20.36 o 
   4  -1   9       85.46       78.33      5.23 o 
   5  -1   9      154.72      152.18      7.98 o 
   6  -1   9       20.32       23.07      3.68 o 
   7  -1   9       57.79       46.38     14.52 o 
   8  -1   9        8.43       21.90      6.07 o 
   9  -1   9       43.38       51.13      8.35 o 
  10  -1   9      108.25       91.40      9.89 o 
  11  -1   9       28.85       38.54      7.53 o 
  12  -1   9        7.24       25.82      6.13 o 
 -16   0   9        0.82        2.11      3.26 o 
 -15   0   9        0.22       -0.68      2.74 o 
 -14   0   9       28.24       28.77      4.63 o 
 -13   0   9        1.00       -0.64      2.20 o 
 -12   0   9        8.16        8.89      3.02 o 
 -11   0   9       60.26       43.16     11.20 o 
 -10   0   9       96.91       91.76      6.30 o 
  -9   0   9        9.72       10.17      2.44 o 
  -8   0   9     1252.61     1289.98     32.44 o 
  -7   0   9      326.40      347.64     10.66 o 
  -6   0   9      297.30      287.20      9.10 o 
  -5   0   9       93.59       86.79      4.32 o 
  -4   0   9      330.51      336.62     10.16 o 
  -3   0   9        4.81        3.99      1.57 o 
  -2   0   9      104.16      117.97      5.01 o 
  -1   0   9      221.66      251.93      8.35 o 
   0   0   9      201.48      189.42      6.85 o 
   1   0   9       88.37       86.00      7.16 o 
   2   0   9     1040.86     1021.34     26.12 o 
   3   0   9       19.27       15.27      2.22 o 
   4   0   9       35.34       34.23      4.49 o 
   7   0   9        9.86        7.44     11.28 o 
   8   0   9        6.37        3.98      5.19 o 
   9   0   9        0.62        3.38      3.38 o 
  10   0   9      101.05       93.02      9.59 o 
  11   0   9       68.66       89.81     10.14 o 
  12   0   9        0.99        0.44      2.88 o 
 -16   1   9       13.37       13.27      5.99 o 
 -15   1   9       34.83       35.91      5.40 o 
 -14   1   9      121.06      119.91     12.53 o 
 -13   1   9       83.86       78.53      7.13 o 
 -12   1   9       14.44       11.71      4.40 o 
 -11   1   9      132.21      124.83     17.75 o 
 -10   1   9       67.65       64.04      7.45 o 
  -9   1   9       78.21       80.88      5.67 o 
  -8   1   9       73.85       77.63      3.98 o 
  -7   1   9      567.11      594.46     16.38 o 
  -6   1   9       54.11       61.49      4.11 o 
  -5   1   9      319.27      332.51     12.52 o 
  -4   1   9      364.79      360.26     10.69 o 
  -3   1   9      256.93      287.55      9.08 o 
  -2   1   9     1255.80     1429.49     34.68 o 
  -1   1   9     1010.58     1081.81     27.87 o 
   0   1   9      393.81      423.17     13.46 o 
   1   1   9      144.25      137.16      5.57 o 
   4   1   9       86.16       72.81     10.43 o 
   5   1   9      152.02      156.22     10.12 o 
   6   1   9       19.33       17.77      4.78 o 
   7   1   9       57.81       63.19      8.02 o 
   8   1   9        9.01        3.59      4.29 o 
   9   1   9       41.36       46.21      7.58 o 
  10   1   9      108.35      106.62     10.52 o 
  11   1   9       28.03       28.76      6.84 o 
  12   1   9        7.30       11.48      4.45 o 
 -16   2   9        3.11        2.17      4.67 o 
 -15   2   9       23.10       29.51      6.79 o 
 -14   2   9       63.20       76.10      6.65 o 
 -13   2   9       55.83       53.91      9.66 o 
 -12   2   9        7.22        7.55      3.17 o 
 -11   2   9       95.45       92.47      9.12 o 
 -10   2   9      248.55      264.39     11.20 o 
  -9   2   9       83.39       94.98      6.27 o 
  -8   2   9       48.61       49.14      3.58 o 
  -7   2   9       10.70       18.37      2.47 o 
  -6   2   9       72.61       75.04      3.98 o 
  -5   2   9       51.15       49.85      9.23 o 
  -4   2   9      480.91      539.33     18.41 o 
  -3   2   9      954.28      971.95     24.51 o 
  -2   2   9       15.80       17.75      2.38 o 
  -1   2   9      309.83      345.85     10.80 o 
   0   2   9      354.36      378.26     11.54 o 
   1   2   9     1178.61     1126.21     88.61 o 
   2   2   9      256.59      247.99     10.09 o 
   3   2   9       19.44       19.96      3.01 o 
   4   2   9       95.85       97.59     14.74 o 
   5   2   9       53.24       63.74      4.78 o 
   6   2   9       92.31      105.10      6.60 o 
   7   2   9      102.10       94.67      8.63 o 
   8   2   9       99.21       90.08      8.82 o 
   9   2   9       60.77       67.20      8.13 o 
  10   2   9       61.20       66.26      8.79 o 
  11   2   9       12.97       17.64      5.33 o 
  12   2   9       22.32       22.72      6.35 o 
 -15   3   9        4.28        5.74      5.08 o 
 -14   3   9       22.47       20.16      5.85 o 
 -13   3   9       28.60       22.68      7.86 o 
 -12   3   9       23.04       13.87      6.09 o 
 -11   3   9       25.17       21.25      3.77 o 
 -10   3   9       62.04       63.55      5.23 o 
  -9   3   9       77.88       82.69      8.54 o 
  -8   3   9      550.06      576.53     20.11 o 
  -7   3   9      288.00      273.83     11.54 o 
  -6   3   9        2.42        1.95      1.60 o 
  -5   3   9       16.75       15.79      2.94 o 
  -4   3   9       85.59       69.71     11.81 o 
  -3   3   9      143.86      140.31     12.10 o 
  -2   3   9      234.95      243.76     14.67 o 
  -1   3   9      177.42      161.32     11.04 o 
   0   3   9      253.44      289.13     11.13 o 
   1   3   9      263.44      270.39      8.81 o 
   2   3   9      111.46      120.19      5.28 o 
   3   3   9      105.31      105.48      6.54 o 
   4   3   9      230.34      230.80     14.94 o 
   5   3   9       86.44       76.38      4.44 o 
   6   3   9      147.87      148.11      7.59 o 
   7   3   9       75.00       71.93      4.55 o 
   8   3   9       64.30       59.80      5.32 o 
   9   3   9       25.26       20.94      5.37 o 
  10   3   9        9.37       12.42      4.51 o 
  11   3   9        1.16        3.46      3.49 o 
 -15   4   9        5.06        8.43      3.96 o 
 -14   4   9        0.84        1.51      2.83 o 
 -13   4   9        1.87        3.93      3.68 o 
 -12   4   9        2.49       -0.21      2.06 o 
 -11   4   9       57.64       53.14      5.21 o 
 -10   4   9       58.16       54.67      4.72 o 
  -9   4   9        7.22        7.83      3.49 o 
  -8   4   9      144.16      138.84      7.65 o 
  -7   4   9      246.94      258.28      9.91 o 
  -6   4   9       53.41       48.24      6.89 o 
  -5   4   9        7.38        6.59      2.38 o 
  -4   4   9      111.96      121.99      6.73 o 
  -3   4   9      662.10      602.14     29.23 o 
  -2   4   9      136.39      125.63      9.97 o 
  -1   4   9      271.76      285.11     13.54 o 
   0   4   9      679.99      674.44     23.53 o 
   1   4   9      682.14      635.58     24.09 o 
   2   4   9      436.99      445.59     17.40 o 
   3   4   9      211.62      189.27      9.99 o 
   4   4   9      188.35      171.51     14.75 o 
   5   4   9        2.70        3.33      2.57 o 
   6   4   9       43.83       48.56      5.70 o 
   7   4   9        0.92        0.83      2.58 o 
   8   4   9        3.12        5.72      3.19 o 
   9   4   9       62.12       69.78      9.95 o 
  10   4   9        2.76        7.42      5.27 o 
 -14   5   9        4.23        3.82      3.21 o 
 -13   5   9       30.95       40.19      7.09 o 
 -12   5   9       53.39       44.45      6.87 o 
 -11   5   9        2.14        4.47      2.54 o 
 -10   5   9       12.08        8.22      2.61 o 
  -9   5   9       10.20        8.62      2.63 o 
  -8   5   9      290.07      258.85     14.46 o 
  -7   5   9      234.39      230.83     16.74 o 
  -6   5   9       43.10       28.11      4.24 o 
  -5   5   9        5.06        1.45      3.08 o 
  -4   5   9      138.21      106.46      8.90 o 
  -3   5   9       70.67       57.05     11.91 o 
  -2   5   9      433.77      402.55     15.82 o 
  -1   5   9       21.57       21.90      3.69 o 
   0   5   9      136.49      145.63      7.98 o 
   1   5   9      248.01      254.76      9.49 o 
   2   5   9      499.37      487.78     15.14 o 
   3   5   9       40.22       37.24      4.11 o 
   4   5   9       96.61      109.83      6.15 o 
   5   5   9       15.95       24.97      3.73 o 
   6   5   9       66.33       65.17      5.34 o 
   7   5   9       25.08       36.85      4.67 o 
   8   5   9       40.42       41.75      7.92 o 
   9   5   9       29.56       35.15      5.80 o 
  10   5   9       10.42        8.93      6.10 o 
 -14   6   9       15.42       19.20      5.25 o 
 -13   6   9       35.07       39.29      7.12 o 
 -12   6   9       47.39       49.04      7.47 o 
 -11   6   9       12.58       14.75      4.73 o 
 -10   6   9       71.12       66.10      7.80 o 
  -9   6   9       83.65       82.95      5.84 o 
  -8   6   9       91.75       92.84      7.40 o 
  -7   6   9      190.23      160.74     11.29 o 
  -6   6   9      103.00      111.63      8.68 o 
  -5   6   9       51.68       35.74      4.05 o 
  -4   6   9       39.58       32.29      9.40 o 
  -3   6   9        6.83        5.75      2.41 o 
  -2   6   9       90.04       82.86      5.86 o 
  -1   6   9       13.00       16.47      2.76 o 
   0   6   9       46.56       48.06      4.25 o 
   1   6   9       70.55       79.17      5.15 o 
   2   6   9       16.00       17.58      3.36 o 
   3   6   9       58.94       68.31      5.22 o 
   4   6   9        3.01        5.83      2.78 o 
   5   6   9       30.35       44.51      5.08 o 
   6   6   9      147.38      157.75      8.16 o 
   7   6   9      111.29      131.52      7.70 o 
   8   6   9      111.04      131.54      8.01 o 
   9   6   9        1.24        2.23      3.40 o 
  10   6   9        9.20        8.57      5.13 o 
 -13   7   9       18.98       29.45      6.13 o 
 -12   7   9       36.90       38.49      6.87 o 
 -11   7   9       27.63       19.48      5.11 o 
 -10   7   9       12.96       14.45      4.23 o 
  -9   7   9      108.97      100.12     16.21 o 
  -8   7   9       29.84       28.57      5.29 o 
  -7   7   9       18.31       15.57      3.17 o 
  -6   7   9       17.73       14.83      3.15 o 
  -5   7   9        1.93        1.20      1.74 o 
  -4   7   9      182.36      146.15     16.69 o 
  -3   7   9       28.94       32.09      6.11 o 
  -2   7   9      194.00      185.72      8.26 o 
  -1   7   9       84.26       84.46      5.15 o 
   0   7   9       59.18       68.51      7.64 o 
   1   7   9       89.20       80.98      5.39 o 
   2   7   9      137.47      140.11      7.28 o 
   3   7   9       73.55       89.75      6.21 o 
   4   7   9      102.27      113.13      6.92 o 
   5   7   9       28.51       33.48      5.36 o 
   6   7   9       15.91       25.23      4.80 o 
   7   7   9       32.01       42.17      5.73 o 
   8   7   9       10.94       15.77      4.47 o 
   9   7   9        8.03       15.76      4.55 o 
 -12   8   9       12.02        7.47      3.38 o 
 -11   8   9       21.74       16.13      4.62 o 
 -10   8   9        7.30        7.42      3.79 o 
  -9   8   9       77.46       85.47      8.43 o 
  -8   8   9       80.74       82.50      8.43 o 
  -7   8   9       12.90       11.21      3.17 o 
  -6   8   9      104.31      102.11      6.97 o 
  -4   8   9       35.19       26.41      7.68 o 
  -3   8   9       41.92       33.15      6.52 o 
  -2   8   9       25.88       27.97      4.81 o 
  -1   8   9       12.69       18.17      3.34 o 
   0   8   9        2.31        4.26      2.52 o 
   1   8   9       16.03       23.30      3.85 o 
   2   8   9       80.50       86.01      6.18 o 
   3   8   9      139.38      160.76      8.25 o 
   4   8   9       61.57       66.32      6.33 o 
   5   8   9       51.60       75.66      6.49 o 
   6   8   9      204.25      237.89     12.47 o 
   7   8   9      103.33      156.13     24.41 o 
   8   8   9       17.93       37.21      5.73 o 
 -10   9   9        7.61       11.81      4.40 o 
  -9   9   9        8.99       12.91      4.45 o 
  -8   9   9        2.54        0.14      2.97 o 
  -7   9   9       57.99       42.28      9.64 o 
  -6   9   9       13.38       12.75      3.33 o 
  -5   9   9       13.07        6.18      3.05 o 
  -4   9   9       27.10       20.93      7.83 o 
  -3   9   9      120.88      125.94      7.47 o 
  -2   9   9       24.63       27.81      4.49 o 
  -1   9   9       57.88       71.03      6.08 o 
   0   9   9       51.21       56.93      6.02 o 
   1   9   9        7.22       10.51      3.29 o 
   2   9   9       47.71       54.02      6.11 o 
   3   9   9       39.08       53.56      5.84 o 
   4   9   9       54.18       64.98      6.39 o 
   5   9   9      104.09      109.94      7.18 o 
   6   9   9       25.91       41.72      5.74 o 
   7   9   9       17.11       24.89      5.12 o 
  -9  10   9       15.88       16.37      4.81 o 
  -8  10   9        7.58        7.39      3.90 o 
  -7  10   9        6.67        5.03      3.52 o 
  -6  10   9        2.50        3.79      3.12 o 
  -5  10   9        1.57        1.87      2.48 o 
  -4  10   9       15.62       11.65      6.48 o 
  -3  10   9       32.58       32.20     13.05 o 
  -2  10   9       10.25       14.16      3.32 o 
  -1  10   9        8.05        9.35      3.05 o 
   0  10   9       54.12       65.64      7.00 o 
   1  10   9      113.12      147.06      7.82 o 
   2  10   9       23.19       33.48      4.74 o 
   3  10   9       31.52       40.41      5.19 o 
   4  10   9       17.70       25.32      6.70 o 
   5  10   9        9.12       14.90      4.55 o 
  -5  11   9       11.27        8.43      4.73 o 
  -4  11   9       18.44       19.12      6.98 o 
  -3  11   9       33.07       11.84      5.00 o 
  -2  11   9        5.48        6.51      4.30 o 
  -1  11   9        2.41        4.46      2.29 o 
   0  11   9        6.53       10.29      3.07 o 
   1  11   9        9.56        9.08      2.79 o 
   2  11   9        4.85        7.57      2.69 o 
  -4 -11  10       17.43       22.83      6.62 o 
  -3 -11  10        0.68        0.62      2.76 o 
  -2 -11  10       24.73       24.17      4.87 o 
  -1 -11  10       13.99       15.66      4.18 o 
   0 -11  10       33.68       43.98      8.32 o 
  -8 -10  10       34.26       32.85      5.08 o 
  -7 -10  10        6.06        9.13      3.64 o 
  -6 -10  10       11.71       15.58      5.69 o 
  -5 -10  10       16.53       15.91      5.80 o 
  -4 -10  10       17.73       14.93      3.72 o 
  -3 -10  10        2.78        2.09      2.84 o 
  -2 -10  10        6.15        7.56      3.43 o 
  -1 -10  10        1.47        1.47      2.68 o 
   0 -10  10       22.36       23.51      4.69 o 
   1 -10  10       49.67       51.14      6.77 o 
   2 -10  10       39.69       59.52      7.94 o 
   3 -10  10       23.85       18.10      7.66 o 
 -10  -9  10       10.81       10.45      3.20 o 
  -9  -9  10       26.02       23.40      4.58 o 
  -8  -9  10        6.65        2.44      2.63 o 
  -7  -9  10       15.65       12.49      5.29 o 
  -6  -9  10       26.16       30.92      7.57 o 
  -5  -9  10       19.26       27.56      6.79 o 
  -4  -9  10       42.45       44.71      5.09 o 
  -3  -9  10       16.53       23.87      4.27 o 
  -2  -9  10       24.32       27.59      5.66 o 
  -1  -9  10       45.29       44.38      5.29 o 
   0  -9  10      104.80      128.74     12.50 o 
   1  -9  10       32.17       32.39      6.94 o 
   2  -9  10       23.96       23.97      4.64 o 
   3  -9  10      100.95      126.48     13.35 o 
   4  -9  10       86.91      102.25     12.91 o 
   5  -9  10       36.12       37.42      8.71 o 
 -11  -8  10       33.77       40.15      9.11 o 
 -10  -8  10       21.15       22.01      4.80 o 
  -9  -8  10        2.85        2.27      3.05 o 
  -8  -8  10       17.80       16.46      4.05 o 
  -7  -8  10       16.22       17.55      3.96 o 
  -6  -8  10       24.59       20.44      4.03 o 
  -5  -8  10       15.69       14.89      2.95 o 
  -4  -8  10       34.69       32.31      4.34 o 
  -3  -8  10       62.82       58.00      5.13 o 
  -2  -8  10       75.98       71.46      5.83 o 
  -1  -8  10       51.72       53.80     11.59 o 
   0  -8  10       81.63       88.91     10.56 o 
   1  -8  10      248.28      290.41     19.78 o 
   2  -8  10       82.58       96.75      7.03 o 
   3  -8  10       13.26       14.06      3.75 o 
   4  -8  10       26.77       34.89      7.39 o 
   5  -8  10       31.42       43.13      9.09 o 
   6  -8  10       14.65       26.92      7.86 o 
   7  -8  10       24.32       31.95      8.24 o 
 -12  -7  10       18.63       23.14      4.87 o 
 -11  -7  10       99.78       98.58      7.63 o 
 -10  -7  10       51.17       51.20      6.13 o 
  -9  -7  10        6.73        6.05      3.20 o 
  -8  -7  10      120.29      122.87     17.53 o 
  -7  -7  10      225.24      211.81     11.13 o 
  -6  -7  10       29.36       25.10      3.81 o 
  -5  -7  10        2.11        3.34      1.95 o 
  -4  -7  10        3.94        4.19      1.98 o 
  -3  -7  10       52.75       59.57      4.25 o 
  -2  -7  10       34.02       29.57      4.27 o 
  -1  -7  10       30.15       36.91      4.82 o 
   0  -7  10       50.02       71.59      8.63 o 
   1  -7  10       97.49       91.78      6.52 o 
   2  -7  10       26.85       30.76      4.64 o 
   3  -7  10        6.96        8.19      2.94 o 
   4  -7  10       72.18       78.05     10.27 o 
   5  -7  10      225.46      241.57     17.55 o 
   6  -7  10       71.99       51.90      9.56 o 
   7  -7  10       12.37        7.12      5.77 o 
 -13  -6  10       24.04       45.08      8.60 o 
 -12  -6  10        8.14       10.30      3.78 o 
 -11  -6  10       99.00      103.36      7.53 o 
 -10  -6  10       16.13       17.36      4.32 o 
  -9  -6  10       11.67       12.24      3.56 o 
  -8  -6  10       35.53       26.73      5.66 o 
  -7  -6  10       46.55       25.78      6.47 o 
  -6  -6  10       58.48       54.85      4.89 o 
  -5  -6  10      130.67      110.57      5.57 o 
  -4  -6  10      122.72      127.40      5.96 o 
  -3  -6  10      256.89      248.52      8.89 o 
  -2  -6  10       14.28       20.89      2.93 o 
  -1  -6  10       82.95       83.02     15.66 o 
   0  -6  10       57.84       64.58      8.57 o 
   1  -6  10      114.78      129.38      7.44 o 
   2  -6  10       39.46       45.62      5.13 o 
   3  -6  10        6.26        6.57      2.77 o 
   4  -6  10       34.21       39.59      5.37 o 
   5  -6  10       45.25       33.02      7.66 o 
   6  -6  10       49.92       37.50      8.19 o 
   7  -6  10       32.69       20.80      6.84 o 
   8  -6  10        9.72        8.08      5.71 o 
   9  -6  10        2.57        4.62      5.58 o 
 -14  -5  10        1.01        1.87      4.09 o 
 -13  -5  10       14.65       20.03      7.09 o 
 -12  -5  10       10.95       14.99      3.94 o 
 -11  -5  10        5.23        5.18      3.07 o 
 -10  -5  10       71.15       79.81      8.32 o 
  -9  -5  10        5.20        4.90      2.31 o 
  -8  -5  10       65.46       51.30      6.61 o 
  -7  -5  10       58.05       59.03      4.97 o 
  -6  -5  10       15.40       17.85      3.98 o 
  -5  -5  10       73.48       68.05      4.17 o 
  -4  -5  10       99.63       91.03      4.83 o 
  -3  -5  10       85.87       84.72      4.67 o 
  -2  -5  10      255.35      232.49      9.04 o 
  -1  -5  10      217.36      200.32     11.34 o 
   0  -5  10      331.67      329.84     13.45 o 
   1  -5  10       70.47       62.17      5.12 o 
   2  -5  10      170.97      172.77      8.74 o 
   3  -5  10      158.27      152.83      8.16 o 
   4  -5  10       17.15       20.59      3.60 o 
   5  -5  10      121.96      132.43     19.00 o 
   7  -5  10        0.34       -2.77      4.67 o 
   8  -5  10       52.41       51.18      9.89 o 
   9  -5  10       21.86       26.59      8.41 o 
 -15  -4  10        5.40        7.12      4.64 o 
 -14  -4  10        0.67        4.07      5.08 o 
 -13  -4  10       13.13       18.85      6.90 o 
 -12  -4  10        0.46        2.14      4.45 o 
 -11  -4  10        1.30        1.48      2.18 o 
 -10  -4  10        1.38        2.09      1.95 o 
  -9  -4  10       25.35       29.40      4.27 o 
  -8  -4  10      256.63      263.65     11.86 o 
  -7  -4  10      122.24      128.88      7.62 o 
  -6  -4  10      140.86      141.05      7.72 o 
  -5  -4  10       44.71       45.10      3.60 o 
  -4  -4  10       93.13       93.30      4.78 o 
  -3  -4  10       39.81       35.07      3.39 o 
  -2  -4  10       59.14       55.16      3.83 o 
  -1  -4  10       14.37       15.83      2.53 o 
   0  -4  10        2.95        2.41      1.59 o 
   1  -4  10       57.61       58.32      4.78 o 
   2  -4  10       48.57       53.99      4.62 o 
   3  -4  10      193.89      189.72     10.88 o 
   4  -4  10      152.66      149.93      7.96 o 
   5  -4  10       30.79       24.00      3.73 o 
   8  -4  10       53.64       49.84      8.96 o 
   9  -4  10       12.89       14.62      5.96 o 
  10  -4  10        0.56       -0.49      2.80 o 
 -15  -3  10        7.49        5.11      5.47 o 
 -14  -3  10       17.18       10.43      3.69 o 
 -13  -3  10       41.91       30.30     11.61 o 
 -12  -3  10       56.83       55.22      6.07 o 
 -11  -3  10       59.47       61.21      4.31 o 
 -10  -3  10      338.86      324.59     10.65 o 
  -9  -3  10       52.36       52.16      4.28 o 
  -8  -3  10       53.69       48.77      4.60 o 
  -7  -3  10      106.39      110.95      5.70 o 
  -6  -3  10       82.10       75.63      4.04 o 
  -5  -3  10      106.91      111.85      4.71 o 
  -4  -3  10      136.19      135.22      4.96 o 
  -3  -3  10       33.10       38.31      3.85 o 
  -2  -3  10      162.32      168.86      7.75 o 
  -1  -3  10      136.89      140.82      8.11 o 
   0  -3  10      460.66      477.78     16.53 o 
   1  -3  10       91.95       86.57      5.18 o 
   2  -3  10       75.94       73.09      5.12 o 
   3  -3  10      203.96      186.86      8.80 o 
   4  -3  10      132.03      131.62      7.33 o 
   5  -3  10      207.01      182.80     12.14 o 
   6  -3  10       59.53       57.59      5.18 o 
   7  -3  10        2.77        3.49      4.56 o 
   8  -3  10       33.65       38.76      7.83 o 
   9  -3  10       22.96       32.14      7.14 o 
  10  -3  10        2.95        0.47      3.10 o 
  11  -3  10       17.43       30.22      8.24 o 
 -15  -2  10       25.97       22.13      4.67 o 
 -14  -2  10       11.09       10.51      3.76 o 
 -13  -2  10       55.07       42.00      5.10 o 
 -12  -2  10       26.64       29.10      4.55 o 
 -11  -2  10      123.58      116.77      7.21 o 
 -10  -2  10      139.06      142.97      6.42 o 
  -9  -2  10      335.96      298.27     11.41 o 
  -8  -2  10      281.77      285.44     14.63 o 
  -7  -2  10      189.41      177.37      6.90 o 
  -6  -2  10      187.60      195.35      7.30 o 
  -5  -2  10      288.82      290.72      8.15 o 
  -4  -2  10       29.60       30.86      2.94 o 
  -3  -2  10      291.02      298.49      9.89 o 
  -2  -2  10      980.39     1024.87     27.24 o 
  -1  -2  10       37.24       45.56      3.66 o 
   0  -2  10      353.50      366.89     11.45 o 
   1  -2  10      262.95      262.98      8.79 o 
   2  -2  10      251.49      225.93     11.40 o 
   3  -2  10      293.58      289.22     11.70 o 
   4  -2  10       13.75       15.68      3.15 o 
   5  -2  10      106.51       95.29      6.28 o 
   6  -2  10       55.62       61.51      5.34 o 
   7  -2  10      134.14      148.02     12.88 o 
   8  -2  10       40.15       43.79      7.91 o 
   9  -2  10       37.09       46.81      9.42 o 
  10  -2  10        4.05        2.75      3.54 o 
  11  -2  10       31.38       41.79      8.13 o 
 -15  -1  10        4.90        6.48      3.40 o 
 -14  -1  10        3.29        2.71      2.77 o 
 -13  -1  10       30.65       38.65      5.19 o 
 -12  -1  10       64.58       61.85      5.19 o 
 -11  -1  10      202.02      227.43     10.82 o 
 -10  -1  10       26.96       24.78      3.05 o 
  -9  -1  10      157.50      144.07      6.43 o 
  -8  -1  10      243.00      257.27      8.98 o 
  -7  -1  10      838.02      797.52     24.13 o 
  -6  -1  10     1150.50     1156.20     29.59 o 
  -5  -1  10       35.90       34.38      3.04 o 
  -4  -1  10      449.23      465.96     13.62 o 
  -3  -1  10      678.20      684.04     18.54 o 
  -2  -1  10      194.06      209.79      7.49 o 
  -1  -1  10      103.10      113.16      6.85 o 
   0  -1  10       44.48       46.33      3.59 o 
   1  -1  10      483.44      472.59     13.52 o 
   2  -1  10       51.51       51.22      3.42 o 
   3  -1  10      104.23       92.47      5.68 o 
   4  -1  10       83.18       78.68      7.28 o 
   5  -1  10      194.91      191.95     11.46 o 
   6  -1  10       51.94       53.81      4.92 o 
   7  -1  10       15.11       15.60      3.30 o 
   8  -1  10       57.01       65.03      9.86 o 
   9  -1  10       56.48       62.17      9.70 o 
  10  -1  10       22.64       22.53      6.92 o 
  11  -1  10       44.09       50.80      8.90 o 
 -15   0  10        0.79        0.90      2.88 o 
 -14   0  10        1.51        4.50      2.96 o 
 -13   0  10       18.78       16.38      3.90 o 
 -12   0  10       25.34       27.73      6.47 o 
 -11   0  10       28.18       28.11      6.96 o 
 -10   0  10      157.08      146.22      8.53 o 
  -9   0  10      371.82      367.99     20.94 o 
  -8   0  10      348.34      298.31     11.70 o 
  -7   0  10      100.29      105.49      7.30 o 
  -6   0  10        0.07       -0.10      1.42 o 
  -5   0  10      121.43      129.49      5.55 o 
  -4   0  10      433.95      390.68     13.64 o 
  -3   0  10     1140.47     1227.78     46.33 o 
  -2   0  10      937.46     1016.33     26.30 o 
  -1   0  10       10.53       16.66      2.57 o 
   0   0  10     1004.11     1073.58     39.00 o 
   1   0  10     1032.52      990.59     30.41 o 
   2   0  10       90.79       75.80      4.06 o 
   3   0  10        7.02        6.92      1.95 o 
   4   0  10       19.23       18.01      6.74 o 
   5   0  10        2.95        2.09      2.00 o 
   6   0  10       32.17       41.40      6.79 o 
   7   0  10        2.23        0.60      2.17 o 
   8   0  10       25.21       14.07     10.60 o 
   9   0  10       57.18       56.76      8.98 o 
  10   0  10       71.28       84.01     10.38 o 
  11   0  10        1.90        3.41      3.82 o 
 -15   1  10        4.82        5.49      3.20 o 
 -14   1  10        3.32        6.37      3.42 o 
 -13   1  10       31.41       36.02      8.79 o 
 -12   1  10       65.73       53.87     19.97 o 
 -11   1  10      202.53      194.08     19.16 o 
 -10   1  10       26.30       16.68      4.11 o 
  -9   1  10      157.52      158.00      8.22 o 
  -8   1  10      241.38      250.10      8.85 o 
  -7   1  10      832.01      865.42     22.36 o 
  -6   1  10     1151.40     1183.29     30.00 o 
  -5   1  10       35.44       41.79      5.43 o 
  -4   1  10      438.73      465.86     13.44 o 
  -3   1  10      670.09      684.41     33.38 o 
  -2   1  10      189.37      200.82      7.42 o 
  -1   1  10      102.16      109.31      6.03 o 
   0   1  10       44.91       43.86      3.60 o 
   1   1  10      487.81      451.72     13.58 o 
   2   1  10       51.83       50.40      5.54 o 
   3   1  10      100.56       97.75      8.74 o 
   4   1  10       85.12       85.88      8.16 o 
   6   1  10       54.52       61.51      7.88 o 
   7   1  10       14.96        9.10      7.31 o 
   8   1  10       60.02       57.17      8.54 o 
   9   1  10       56.81       76.07     10.49 o 
  10   1  10       22.59       33.52      7.36 o 
  11   1  10       44.33       46.37      8.43 o 
 -15   2  10       27.18       29.95      7.50 o 
 -14   2  10       11.38       13.06      3.95 o 
 -13   2  10       55.48       49.75     10.73 o 
 -12   2  10       27.85       22.38      4.52 o 
 -11   2  10      124.62      114.02      7.44 o 
 -10   2  10      140.80      139.79      8.05 o 
  -9   2  10      344.90      342.70     14.89 o 
  -8   2  10      278.34      296.39      9.76 o 
  -7   2  10      189.72      182.89      7.02 o 
  -6   2  10      192.05      203.66      7.51 o 
  -5   2  10      289.57      302.83     17.73 o 
  -4   2  10       26.44       25.07      3.65 o 
  -3   2  10      298.32      316.79      9.94 o 
  -2   2  10      987.47     1096.30     27.37 o 
  -1   2  10       36.84       39.75      3.61 o 
   0   2  10      362.03      368.28     11.60 o 
   1   2  10      259.86      268.65      9.31 o 
   2   2  10      248.83      224.62     16.77 o 
   3   2  10      291.52      269.15     16.46 o 
   4   2  10       15.68       18.03      3.32 o 
   5   2  10      106.92       91.14      6.02 o 
   6   2  10       56.16       64.97      7.47 o 
   8   2  10       38.76       44.37      7.36 o 
   9   2  10       37.33       44.59      7.88 o 
  10   2  10        3.52        7.50      4.45 o 
  11   2  10       31.54       36.65      7.50 o 
 -15   3  10        7.54        9.56      5.52 o 
 -14   3  10       18.21       19.67      6.04 o 
 -13   3  10       43.75       44.84     15.95 o 
 -12   3  10       57.33       52.80      7.99 o 
 -11   3  10       58.96       59.47     10.48 o 
 -10   3  10      342.26      317.43     16.91 o 
  -9   3  10       52.67       49.62     11.69 o 
  -8   3  10       53.08       54.94      5.50 o 
  -7   3  10      107.94      117.11      5.42 o 
  -6   3  10       85.25       81.78      5.35 o 
  -5   3  10      113.02      117.91      7.58 o 
  -4   3  10      141.80      148.28      7.62 o 
  -3   3  10       32.90       33.10      2.89 o 
  -2   3  10      168.11      191.33      7.02 o 
  -1   3  10      128.63      115.82      7.15 o 
   0   3  10      462.31      468.26     33.41 o 
   1   3  10       91.78       82.79      6.76 o 
   2   3  10       73.77       72.30      4.22 o 
   3   3  10      200.26      180.68      7.12 o 
   4   3  10      136.23      125.00      7.21 o 
   5   3  10      206.94      189.68      9.19 o 
   6   3  10       58.60       67.02     12.09 o 
   7   3  10        2.83        2.91      3.35 o 
   9   3  10       22.44        1.26      4.84 o 
 -14   4  10        0.67        4.51      3.35 o 
 -13   4  10       12.51       17.80      5.41 o 
 -12   4  10        0.46       -1.57      1.81 o 
 -11   4  10        1.32       -0.22      2.34 o 
 -10   4  10        1.81        1.00      2.33 o 
  -9   4  10       22.82       27.82      4.13 o 
  -8   4  10      253.00      253.74     11.62 o 
  -7   4  10      121.94      146.85      9.81 o 
  -6   4  10      134.87      122.06     14.85 o 
  -5   4  10       45.87       38.14      4.10 o 
  -4   4  10       94.28       78.13     14.40 o 
  -3   4  10       40.92       37.21      4.57 o 
  -2   4  10       57.40       48.76      9.56 o 
  -1   4  10       14.26       14.99      3.52 o 
   0   4  10        2.69        0.70      2.33 o 
   1   4  10       57.92       60.83      5.25 o 
   2   4  10       47.55       38.55      4.76 o 
   3   4  10      200.96      195.22      9.69 o 
   4   4  10      154.63      149.40      8.63 o 
   5   4  10       30.78       29.41      4.62 o 
   6   4  10      193.54      188.86      9.98 o 
   7   4  10      174.90      178.29      9.90 o 
   8   4  10       52.28       41.37      8.13 o 
   9   4  10       13.05        7.42      5.11 o 
  10   4  10        0.72        0.36      5.08 o 
 -14   5  10        0.94        3.24      3.21 o 
 -13   5  10       13.60       12.09      4.40 o 
 -12   5  10       10.86       12.19      3.48 o 
 -11   5  10        4.83        7.26      3.06 o 
 -10   5  10       69.56       68.14      5.58 o 
  -9   5  10        5.36        6.40      3.43 o 
  -8   5  10       63.40       55.32      5.29 o 
  -7   5  10       57.29       49.36     14.63 o 
  -6   5  10       16.92        9.13      2.74 o 
  -5   5  10       72.18       73.11     10.45 o 
  -4   5  10       95.34       94.59      6.19 o 
  -3   5  10       85.03       83.71      8.08 o 
  -2   5  10      261.47      236.15     15.08 o 
  -1   5  10      208.67      193.89     10.05 o 
   0   5  10      340.12      324.78     13.94 o 
   1   5  10       69.29       47.78      8.85 o 
   2   5  10      171.92      171.32      9.34 o 
   3   5  10      163.29      155.21      9.08 o 
   4   5  10       16.37       19.30      4.02 o 
   5   5  10      123.72      128.64      8.42 o 
   6   5  10       77.89       87.13      7.08 o 
   7   5  10        0.42        1.02      3.02 o 
   8   5  10       52.99       62.95      7.07 o 
   9   5  10       21.17       35.30      8.19 o 
  10   5  10       24.02       31.57      7.94 o 
 -13   6  10       23.77       28.82      6.15 o 
 -12   6  10        7.64        7.83      3.85 o 
 -11   6  10       99.20       85.49      9.04 o 
 -10   6  10       16.30       14.41      3.57 o 
  -9   6  10       11.47        9.50      5.19 o 
  -8   6  10       36.44       32.60      4.69 o 
  -7   6  10       45.85       43.79     19.31 o 
  -6   6  10       56.52       58.24      7.55 o 
  -5   6  10      133.67      126.24     10.91 o 
  -4   6  10      119.37      111.84      7.26 o 
  -3   6  10      251.44      219.91     10.93 o 
  -2   6  10       14.94       16.86      3.52 o 
  -1   6  10       83.27       70.31      5.54 o 
   0   6  10       54.04       51.17      6.69 o 
   1   6  10      115.25      119.44      7.67 o 
   2   6  10       40.58       52.07      5.04 o 
   3   6  10        6.38        7.41      2.84 o 
   4   6  10       32.56       31.40      4.33 o 
   5   6  10       44.82       51.01      5.38 o 
   6   6  10       49.62       53.32      5.80 o 
   7   6  10       31.13       29.78      5.02 o 
   8   6  10        9.21        9.18      6.41 o 
   9   6  10        2.44        0.93      3.52 o 
 -12   7  10       18.26       22.23      5.55 o 
 -11   7  10       98.80       99.73      9.59 o 
 -10   7  10       51.11       58.17      6.88 o 
  -9   7  10        6.69       11.87      3.70 o 
  -8   7  10      117.44      112.01     10.49 o 
  -7   7  10      226.10      251.18     16.51 o 
  -6   7  10       30.19       24.72      4.20 o 
  -5   7  10        2.04        1.24      1.94 o 
  -4   7  10        3.54        3.60      2.47 o 
  -3   7  10       50.85       35.72      6.68 o 
  -2   7  10       35.09       32.16      4.53 o 
  -1   7  10       30.44       29.02      4.46 o 
   0   7  10       50.85       50.81      7.95 o 
   1   7  10       97.48       92.56      5.83 o 
   2   7  10       25.98       35.93      5.76 o 
   3   7  10        6.92       11.29      3.45 o 
   4   7  10       71.96       72.29      6.66 o 
   5   7  10      225.53      246.43     11.02 o 
   6   7  10       70.25       87.43      6.99 o 
   7   7  10       12.61       12.16      3.92 o 
   8   7  10       71.19       91.81      7.55 o 
 -11   8  10       34.10       35.88      6.21 o 
 -10   8  10       20.43       20.44      5.33 o 
  -9   8  10        2.65        9.19     11.62 o 
  -8   8  10       18.40       14.83      6.02 o 
  -7   8  10       16.50        8.02      6.52 o 
  -6   8  10       25.45       21.77      4.17 o 
  -5   8  10       14.85       14.07      6.13 o 
  -4   8  10       34.20       34.15      8.30 o 
  -3   8  10       62.51       56.70     11.28 o 
  -2   8  10       78.56       78.26      5.03 o 
  -1   8  10       51.55       57.16      8.68 o 
   0   8  10       84.53       85.94      5.79 o 
   1   8  10      247.96      280.14     13.61 o 
   2   8  10       82.09       89.58      6.38 o 
   3   8  10       12.75       19.50      4.21 o 
   4   8  10       27.31       42.95      5.73 o 
   5   8  10       31.33       48.92      6.21 o 
   6   8  10       14.33       17.72      4.55 o 
   7   8  10       23.83       40.02      5.92 o 
 -10   9  10       10.39       14.64      4.29 o 
  -9   9  10       26.01       27.20      5.85 o 
  -8   9  10        6.29        5.93      3.85 o 
  -7   9  10       14.75       10.44      3.34 o 
  -6   9  10       27.55       29.80      4.77 o 
  -5   9  10       20.30       -0.25      4.97 o 
  -4   9  10       43.31       22.01      7.45 o 
  -3   9  10       17.04       16.25      4.49 o 
  -2   9  10       24.15       28.02      4.62 o 
  -1   9  10       45.48       50.88     10.14 o 
   0   9  10      105.44      125.57      9.63 o 
   1   9  10       32.80       43.30      5.28 o 
   2   9  10       23.94       32.26      4.95 o 
   3   9  10      101.73      132.18      7.92 o 
   4   9  10       87.50      114.26      9.58 o 
   5   9  10       35.81       53.22      6.28 o 
   6   9  10        2.50       -2.66      4.40 o 
  -8  10  10       34.91       33.82      6.37 o 
  -7  10  10        6.11        4.31      3.16 o 
  -6  10  10       11.75       16.91      3.90 o 
  -5  10  10       16.70       10.33      3.23 o 
  -4  10  10       18.41        9.97      6.07 o 
  -3  10  10        3.02       -0.33      3.03 o 
  -2  10  10        6.29        8.18      2.98 o 
  -1  10  10        1.43        1.27      2.80 o 
   0  10  10       22.76       32.66      5.77 o 
   1  10  10       49.63       63.45      6.13 o 
   2  10  10       40.02       51.13      5.53 o 
   3  10  10       22.94       38.72      5.71 o 
   4  10  10        9.37       22.42      6.20 o 
  -4  11  10       16.78        5.03      4.56 o 
  -3  11  10        0.74        2.06      4.78 o 
  -2  11  10       25.65       24.57      6.44 o 
  -1  11  10       14.62       24.59      4.06 o 
   0  11  10       33.19       55.70      8.15 o 
  -6 -10  11       18.49       18.82      6.07 o 
  -5 -10  11       17.59       22.42      5.71 o 
  -4 -10  11        0.43        2.10      2.64 o 
  -3 -10  11       28.63       36.74      5.50 o 
  -2 -10  11        9.80       13.65      3.72 o 
  -1 -10  11       10.07       10.97      3.40 o 
   0 -10  11       11.99       12.45      3.89 o 
   1 -10  11       17.68       25.93      5.23 o 
  -9  -9  11       40.42       50.85      6.28 o 
  -8  -9  11       23.68       30.68      6.43 o 
  -7  -9  11       22.71       24.79      4.68 o 
  -6  -9  11        9.06       15.99      4.24 o 
  -5  -9  11        9.04       12.29      3.38 o 
  -4  -9  11        8.88       11.24      3.17 o 
  -3  -9  11       10.69       14.18      3.77 o 
  -2  -9  11       22.63       26.09      4.49 o 
  -1  -9  11       29.91       32.71      4.99 o 
   0  -9  11       28.72       32.13      6.55 o 
   1  -9  11       12.34       16.24      4.30 o 
   2  -9  11        2.55        8.08      4.56 o 
   3  -9  11        3.81        3.32      5.27 o 
   4  -9  11        1.47        2.09      5.71 o 
 -11  -8  11       15.36       10.74      3.85 o 
 -10  -8  11        3.81        5.40      5.05 o 
  -9  -8  11       82.33       79.36     12.01 o 
  -8  -8  11       64.24       65.91      6.72 o 
  -7  -8  11       25.16       25.17      6.11 o 
  -6  -8  11       19.82       24.05      4.57 o 
  -5  -8  11       37.56       46.39      5.01 o 
  -4  -8  11       24.93       26.90      4.55 o 
  -3  -8  11      106.13      104.38      7.20 o 
  -2  -8  11       13.05       12.70      3.46 o 
  -1  -8  11        5.94        6.45      3.08 o 
   0  -8  11       24.66       28.42     12.87 o 
   1  -8  11        8.91        9.83      3.65 o 
   2  -8  11       36.22       39.47      5.60 o 
   3  -8  11       48.69       55.78      6.55 o 
   4  -8  11        3.25        1.46      4.73 o 
   5  -8  11        2.24        7.20      5.85 o 
   6  -8  11       45.55       52.58     10.41 o 
 -12  -7  11       25.17       30.20      5.28 o 
 -11  -7  11       12.77       14.51      4.35 o 
 -10  -7  11       26.32       31.02      5.23 o 
  -9  -7  11       28.46       22.93      4.62 o 
  -8  -7  11       58.59       43.59     12.95 o 
  -7  -7  11        0.12        1.43      2.27 o 
  -6  -7  11       50.24       39.41      6.47 o 
  -5  -7  11      157.89      138.36      9.53 o 
  -4  -7  11      221.53      196.91      9.74 o 
  -3  -7  11        4.28        3.74      2.70 o 
  -2  -7  11       52.83       55.15      5.32 o 
  -1  -7  11      104.77      113.65     15.87 o 
   0  -7  11      264.83      275.50     12.86 o 
   1  -7  11       23.52       26.15      4.32 o 
   2  -7  11       60.03       59.68      5.69 o 
   3  -7  11       45.76       45.67      5.67 o 
   4  -7  11       17.98       18.13      6.46 o 
   5  -7  11        9.37        4.51      5.66 o 
   6  -7  11        7.60        2.94      5.08 o 
   7  -7  11        4.37        6.21      5.71 o 
 -13  -6  11        4.56       19.42      7.20 o 
 -12  -6  11       16.88       26.63      5.22 o 
 -11  -6  11        2.37        2.72      2.88 o 
 -10  -6  11       17.67       19.61      4.10 o 
  -9  -6  11       27.09       23.95      7.31 o 
  -8  -6  11       75.56       73.13      8.30 o 
  -7  -6  11       11.68       10.67      3.10 o 
  -6  -6  11       19.66       18.58      3.65 o 
  -5  -6  11        3.08        5.93      2.17 o 
  -4  -6  11      226.44      215.20      8.31 o 
  -3  -6  11      173.27      159.84      7.00 o 
  -2  -6  11       28.44       27.43      4.26 o 
  -1  -6  11       19.46       23.20      4.36 o 
   0  -6  11        6.73       10.35      3.10 o 
   1  -6  11       35.29       37.26      4.87 o 
   2  -6  11       20.34       25.21      4.26 o 
   3  -6  11       18.51       25.44      6.10 o 
   4  -6  11       82.90       87.36      6.63 o 
   5  -6  11       15.76       17.75      6.35 o 
   6  -6  11       28.34       25.80      7.58 o 
   7  -6  11       66.06       39.64      9.09 o 
   8  -6  11       15.39        8.13      5.82 o 
 -13  -5  11       19.47       28.85      7.42 o 
 -12  -5  11      106.51      107.83      7.62 o 
 -11  -5  11       28.54       22.84      6.41 o 
 -10  -5  11       24.30       19.09      5.41 o 
  -9  -5  11       16.24       13.72      3.54 o 
  -8  -5  11        4.19        5.89      2.58 o 
  -7  -5  11        7.73       13.51      3.57 o 
  -6  -5  11       37.74       36.81      3.80 o 
  -5  -5  11      144.90      135.50      6.30 o 
  -4  -5  11      232.99      224.73      8.75 o 
  -3  -5  11       47.12       46.79      4.01 o 
  -2  -5  11       15.32       24.27      3.32 o 
  -1  -5  11        0.66        0.17      2.39 o 
   0  -5  11      195.68      212.83     10.36 o 
   1  -5  11       37.19       32.74      4.48 o 
   2  -5  11        6.71        3.34      2.87 o 
   3  -5  11       11.49       12.97      3.19 o 
   4  -5  11       50.56       37.59     10.84 o 
   5  -5  11      107.61      116.25     11.80 o 
   6  -5  11       72.60       52.61      9.18 o 
   7  -5  11       14.05        6.18      5.69 o 
   8  -5  11       25.03       14.12      6.68 o 
   9  -5  11       17.71        6.98      5.47 o 
 -14  -4  11       41.57       41.43      8.38 o 
 -13  -4  11       11.24       11.02      5.19 o 
 -12  -4  11       37.92       26.07      7.42 o 
 -11  -4  11       18.95       20.12      4.25 o 
 -10  -4  11        3.89        4.57      2.64 o 
  -9  -4  11       33.24       32.44      4.59 o 
  -8  -4  11       29.31       33.94      4.76 o 
  -7  -4  11        5.12        5.47      2.63 o 
  -6  -4  11      153.90      164.52      7.23 o 
  -5  -4  11      206.59      183.31      7.50 o 
  -4  -4  11       52.25       53.77      4.09 o 
  -3  -4  11      529.37      509.92     15.04 o 
  -2  -4  11      120.06      119.47      5.79 o 
  -1  -4  11       27.64       24.30      3.11 o 
   0  -4  11       57.02       62.26      5.22 o 
   1  -4  11      104.55       97.16      6.39 o 
   2  -4  11      375.38      357.26     14.42 o 
   3  -4  11       25.37       28.22      4.00 o 
   4  -4  11      110.49      103.98      6.63 o 
   5  -4  11       42.26       41.32      4.81 o 
   6  -4  11        6.80        8.57      6.21 o 
   7  -4  11        5.72        7.64      5.00 o 
   8  -4  11        8.81        9.12      5.00 o 
   9  -4  11       24.40       26.29      7.53 o 
 -14  -3  11        7.88        7.58      4.89 o 
 -13  -3  11       25.09       24.75      7.23 o 
 -12  -3  11        7.19        9.20      5.63 o 
 -11  -3  11      110.38      119.62      7.72 o 
 -10  -3  11      138.31      135.38      8.13 o 
  -9  -3  11      283.40      287.30     13.89 o 
  -8  -3  11        3.33        8.28      3.97 o 
  -7  -3  11      474.65      484.08     45.22 o 
  -6  -3  11      200.25      183.02      7.51 o 
  -5  -3  11      141.37      119.43      5.75 o 
  -4  -3  11      252.87      237.00      8.70 o 
  -3  -3  11      279.65      277.43      9.70 o 
  -2  -3  11      232.50      221.69      8.21 o 
  -1  -3  11      633.43      650.29     22.43 o 
   0  -3  11        2.69        7.10      2.02 o 
   1  -3  11       34.00       37.17      4.46 o 
   2  -3  11        6.95        6.77      2.55 o 
   3  -3  11      259.60      244.98     10.79 o 
   4  -3  11      123.90      114.70      7.06 o 
   5  -3  11      245.86      228.85     10.93 o 
   6  -3  11       92.67       93.74      9.15 o 
   8  -3  11       18.23       19.18      6.65 o 
   9  -3  11       61.61       79.59     11.90 o 
  10  -3  11       57.67       78.43     11.92 o 
 -15  -2  11       24.61       19.63      7.90 o 
 -14  -2  11       16.91       12.98      3.88 o 
 -13  -2  11        3.75        6.37      3.20 o 
 -12  -2  11        6.21        7.72      3.40 o 
 -11  -2  11       56.67       59.01      5.82 o 
 -10  -2  11       17.22       17.88      2.94 o 
  -9  -2  11       65.11       72.12      4.50 o 
  -8  -2  11      433.11      446.45     14.15 o 
  -7  -2  11      126.96      127.20      7.82 o 
  -6  -2  11       40.49       43.84      3.51 o 
  -5  -2  11      291.83      260.71      9.22 o 
  -4  -2  11      557.51      542.73     15.97 o 
  -3  -2  11      103.29      105.45      5.18 o 
  -2  -2  11       52.27       57.29      3.89 o 
  -1  -2  11       81.12       79.38      4.57 o 
   0  -2  11      161.32      161.31      6.60 o 
   1  -2  11       87.75       83.49      4.61 o 
   2  -2  11      355.10      304.37     17.03 o 
   3  -2  11        1.04        2.16      2.86 o 
   4  -2  11      228.53      222.12     15.19 o 
   5  -2  11       48.17       41.46      4.46 o 
   6  -2  11        6.47        6.48      2.82 o 
   7  -2  11      108.06      115.93     12.25 o 
   9  -2  11       46.39       41.48      8.76 o 
  10  -2  11        3.56       12.66      4.62 o 
 -15  -1  11        0.76       -0.59      2.71 o 
 -14  -1  11        5.93        6.12      3.56 o 
 -13  -1  11       15.46       21.16      4.42 o 
 -12  -1  11       27.62       32.48      4.98 o 
 -11  -1  11       20.12       31.45      4.82 o 
 -10  -1  11       39.73       41.72      4.28 o 
  -9  -1  11      344.85      356.12     12.32 o 
  -8  -1  11       27.06       26.97      3.20 o 
  -7  -1  11       32.12       37.45      4.62 o 
  -6  -1  11       39.59       39.42      3.39 o 
  -5  -1  11      253.31      260.92      9.03 o 
  -4  -1  11      109.60      113.36      5.35 o 
  -3  -1  11      219.29      225.74      8.13 o 
  -2  -1  11      596.82      622.63     17.63 o 
  -1  -1  11      459.99      466.02     26.58 o 
   0  -1  11      614.18      627.26     17.73 o 
   1  -1  11      176.24      161.86     15.25 o 
   2  -1  11       22.78       21.63      2.82 o 
   3  -1  11       22.93       19.86      3.34 o 
   4  -1  11        7.99        9.12      2.70 o 
   5  -1  11      108.84       98.08      8.65 o 
   6  -1  11       15.86       16.90      3.33 o 
   7  -1  11       23.95       25.47     10.12 o 
   8  -1  11       64.45       66.37     10.14 o 
   9  -1  11       17.25       19.18      6.26 o 
  10  -1  11       65.67       66.43     10.27 o 
 -15   0  11       21.18       27.08      5.06 o 
 -14   0  11        0.76       -1.70      2.32 o 
 -13   0  11        0.99        2.39      2.99 o 
 -12   0  11        1.49        0.66      2.72 o 
 -11   0  11        9.30        7.27      3.40 o 
 -10   0  11      106.52      121.59      7.92 o 
  -9   0  11      335.66      314.56     10.61 o 
  -8   0  11      361.29      336.06     10.80 o 
  -7   0  11      204.55      213.43      7.96 o 
  -6   0  11      536.26      553.27     16.09 o 
  -5   0  11       51.37       55.24      3.76 o 
  -4   0  11      108.43      109.88      5.12 o 
  -3   0  11        7.14       11.67      2.37 o 
  -2   0  11        5.84        8.14      2.20 o 
  -1   0  11        3.76        4.12      1.99 o 
   0   0  11      501.70      497.68     14.57 o 
   1   0  11       29.37       32.24      3.14 o 
   2   0  11      557.42      489.96     22.96 o 
   3   0  11       31.77       28.19      3.16 o 
   4   0  11      109.22      102.04      6.67 o 
   5   0  11        8.44        4.51      4.48 o 
   6   0  11       18.10        7.78      8.60 o 
   7   0  11       45.13       55.30      8.90 o 
   8   0  11      230.64      193.13     14.92 o 
   9   0  11      111.48      121.26     12.25 o 
  10   0  11       12.25       16.76      6.70 o 
 -15   1  11        0.79        3.43      3.20 o 
 -14   1  11        5.56        2.96      2.77 o 
 -13   1  11       14.69       17.03      4.57 o 
 -12   1  11       27.97       29.12     11.95 o 
 -11   1  11       20.91       19.51      5.01 o 
 -10   1  11       40.89       44.27      9.84 o 
  -9   1  11      343.23      358.77     14.74 o 
  -8   1  11       27.18       27.82      3.20 o 
  -7   1  11       33.60       37.15      3.41 o 
  -6   1  11       41.49       38.07      4.15 o 
  -5   1  11      259.57      258.78     11.11 o 
  -4   1  11      109.69      119.95      5.42 o 
  -3   1  11      219.13      222.06     13.68 o 
  -2   1  11      601.52      634.00     17.68 o 
  -1   1  11      461.71      481.32     14.65 o 
   0   1  11      598.71      634.48     18.86 o 
   1   1  11      174.81      139.29     10.52 o 
   2   1  11       21.17       20.80      2.91 o 
   3   1  11       20.88       16.55      3.07 o 
   4   1  11        6.77        4.16      1.98 o 
   5   1  11      112.54      102.12      9.95 o 
   6   1  11       16.93       20.44      5.91 o 
   7   1  11       24.09       32.01      7.01 o 
   8   1  11       63.75       68.32      9.29 o 
   9   1  11       16.77       17.25      6.46 o 
  10   1  11       65.69       47.99      8.41 o 
 -15   2  11       24.28       30.07      8.15 o 
 -14   2  11       16.20       17.51      4.51 o 
 -13   2  11        3.45        2.76      3.23 o 
 -12   2  11        6.80        6.95      3.49 o 
 -11   2  11       56.50       63.89      5.89 o 
 -10   2  11       17.08       20.63      4.17 o 
  -9   2  11       68.71       72.18      7.65 o 
  -8   2  11      430.30      445.34     13.74 o 
  -7   2  11      128.54      130.89      5.98 o 
  -6   2  11       38.86       41.86      7.64 o 
  -5   2  11      291.57      269.63     11.32 o 
  -4   2  11      562.39      575.32     31.03 o 
  -3   2  11      105.11      104.07      5.13 o 
  -2   2  11       47.40       52.41      3.90 o 
  -1   2  11       79.36       72.12      4.90 o 
   0   2  11      157.66      158.47      6.78 o 
   1   2  11       91.95       86.77     10.01 o 
   2   2  11      359.92      273.55     23.68 o 
   3   2  11        1.66        0.82      1.91 o 
   5   2  11       46.41       45.40      5.11 o 
   6   2  11        6.43        5.64      7.99 o 
   7   2  11      109.08      120.71     10.99 o 
   8   2  11      155.82      169.15     14.04 o 
   9   2  11       45.87       44.12      8.21 o 
  10   2  11        3.20       15.27      5.41 o 
 -14   3  11        8.18       10.45      3.99 o 
 -13   3  11       25.00       26.06     12.24 o 
 -12   3  11        6.77        8.13      3.28 o 
 -11   3  11      110.43      117.40      7.65 o 
 -10   3  11      135.81      128.97      7.95 o 
  -9   3  11      280.14      282.80     12.82 o 
  -8   3  11        3.40        7.95      3.17 o 
  -7   3  11      464.32      477.16     14.59 o 
  -6   3  11      198.35      202.97     17.65 o 
  -5   3  11      144.03      126.71      7.16 o 
  -4   3  11      251.53      244.95     21.14 o 
  -3   3  11      276.81      289.68     12.38 o 
  -2   3  11      234.35      219.66     10.37 o 
  -1   3  11      638.83      642.79     23.23 o 
   0   3  11        2.50        5.66      3.26 o 
   1   3  11       36.04       32.31      4.68 o 
   2   3  11        7.54        5.18      4.60 o 
   3   3  11      259.66      217.39     14.64 o 
   4   3  11      126.93      114.70     10.49 o 
   5   3  11      251.46      249.53     16.13 o 
   6   3  11       95.41      145.17     11.70 o 
   8   3  11       18.58       -1.90      3.98 o 
 -14   4  11       42.03       35.85      7.61 o 
 -13   4  11       11.40        9.80      3.60 o 
 -12   4  11       38.15       29.76      6.72 o 
 -11   4  11       18.25       24.35      4.61 o 
 -10   4  11        3.50        2.51      2.63 o 
  -9   4  11       32.40       29.19      4.51 o 
  -8   4  11       29.01       36.86      5.10 o 
  -7   4  11        4.93        6.82      2.20 o 
  -6   4  11      154.68      159.43      8.50 o 
  -5   4  11      204.79      182.57     23.63 o 
  -4   4  11       52.47       56.53      4.90 o 
  -3   4  11      530.71      473.97     34.20 o 
  -2   4  11      125.44      108.52     19.22 o 
  -1   4  11       29.35       26.57      4.20 o 
   0   4  11       58.27       50.83      5.52 o 
   1   4  11      110.40      111.26      7.53 o 
   2   4  11      384.24      378.72     15.62 o 
   3   4  11       25.75       18.46      5.36 o 
   4   4  11      110.63      105.36     10.22 o 
   5   4  11       43.63       40.97     13.35 o 
   6   4  11        6.79        6.56      3.19 o 
   7   4  11        5.68        6.10      4.48 o 
   8   4  11        8.41        1.84      4.51 o 
   9   4  11       24.00       -0.52      4.92 o 
 -13   5  11       18.94       18.93      5.05 o 
 -12   5  11      104.91      113.12      7.81 o 
 -11   5  11       29.57       23.10      4.27 o 
 -10   5  11       25.01       27.10      4.51 o 
  -9   5  11       16.77       19.84      4.03 o 
  -8   5  11        4.58        2.81      2.80 o 
  -7   5  11        7.06       16.26      4.08 o 
  -6   5  11       40.49       23.10      3.94 o 
  -5   5  11      144.71      116.87     17.84 o 
  -4   5  11      236.01      248.80     11.29 o 
  -3   5  11       47.50       36.86      4.86 o 
  -2   5  11       14.52       17.53      3.90 o 
  -1   5  11        1.12        1.21      2.40 o 
   0   5  11      194.48      193.92     10.60 o 
   1   5  11       37.10       37.11      5.36 o 
   2   5  11        5.78        5.24      2.73 o 
   3   5  11       11.99       11.61      3.48 o 
   4   5  11       50.39       52.05      5.97 o 
   5   5  11      108.61      111.11      8.17 o 
   6   5  11       73.47       84.40     10.11 o 
   7   5  11       14.23       21.70      5.12 o 
   8   5  11       25.14       25.27      7.36 o 
   9   5  11       17.56       12.94      6.04 o 
 -13   6  11        4.84        5.25      3.65 o 
 -12   6  11       17.14       22.91      5.88 o 
 -11   6  11        2.59        3.33      2.65 o 
 -10   6  11       17.74       22.48      4.14 o 
  -9   6  11       27.03       40.29      5.50 o 
  -8   6  11       74.60       83.71      8.30 o 
  -7   6  11       11.81       14.96      3.90 o 
  -6   6  11       18.82       12.61      4.51 o 
  -5   6  11        3.71        3.45      2.64 o 
  -4   6  11      228.87      200.94     10.85 o 
  -3   6  11      171.34      149.37     11.76 o 
  -2   6  11       26.70       26.07      5.80 o 
  -1   6  11       19.62       16.87      3.86 o 
   0   6  11        6.90       11.44      3.44 o 
   1   6  11       34.42       33.27      4.92 o 
   2   6  11       20.61       25.10      4.62 o 
   3   6  11       18.38       19.79      4.56 o 
   4   6  11       82.74       83.36      7.32 o 
   5   6  11       16.02       23.13      5.06 o 
   6   6  11       28.17       26.77      5.18 o 
   7   6  11       66.15       67.50     23.56 o 
   8   6  11       14.28       15.27      4.61 o 
 -12   7  11       24.68       24.89      5.77 o 
 -11   7  11       13.08       17.75      4.86 o 
 -10   7  11       26.31       32.21      8.52 o 
  -9   7  11       28.78       39.01      5.33 o 
  -8   7  11       58.80       50.46     15.00 o 
  -7   7  11        0.11       -0.61      2.56 o 
  -6   7  11       49.62       24.34      5.82 o 
  -5   7  11      157.53      143.27     12.83 o 
  -4   7  11      220.12      181.10     12.97 o 
  -3   7  11        3.94        4.08      2.58 o 
  -2   7  11       51.85       39.76      6.30 o 
  -1   7  11      107.61       97.78      7.58 o 
   0   7  11      262.97      264.01     13.08 o 
   1   7  11       24.00       24.24      4.89 o 
   2   7  11       59.89       63.10      7.02 o 
   3   7  11       46.09       47.98      6.65 o 
   4   7  11       17.93       21.32      4.98 o 
   5   7  11        8.91        9.40      4.13 o 
   6   7  11        7.52       31.01     17.27 o 
   7   7  11        4.23        5.88      4.03 o 
 -10   8  11        3.73        3.30      3.41 o 
  -9   8  11       83.21       86.36      9.85 o 
  -8   8  11       63.67       70.38      9.37 o 
  -7   8  11       24.61       22.25      7.39 o 
  -6   8  11       20.22       18.23      3.90 o 
  -5   8  11       38.70       39.18      8.63 o 
  -4   8  11       25.21       16.24      5.05 o 
  -3   8  11      105.37      100.49      9.56 o 
  -2   8  11       13.90       14.25      3.76 o 
  -1   8  11        6.04        8.50      3.51 o 
   0   8  11       25.05       25.26      5.48 o 
   1   8  11        9.14       14.15      3.81 o 
   2   8  11       37.62       44.53      6.29 o 
   3   8  11       49.84       56.45      5.86 o 
   4   8  11        2.56        3.30      2.98 o 
   5   8  11        2.55        4.49      3.34 o 
   6   8  11       44.50       55.24      6.54 o 
  -9   9  11       40.81       42.39      6.98 o 
  -8   9  11       23.89       28.93      6.84 o 
  -7   9  11       22.56       22.29      7.73 o 
  -6   9  11        9.29       15.35      3.70 o 
  -5   9  11        9.49        5.00      4.26 o 
  -4   9  11        8.29        4.73      5.69 o 
  -3   9  11       10.76       10.39      3.57 o 
  -2   9  11       21.91       31.72      7.61 o 
  -1   9  11       30.38       26.80      5.18 o 
   0   9  11       29.65       37.32      4.94 o 
   1   9  11       12.82       15.80      3.61 o 
   2   9  11        2.31        5.02      3.12 o 
   3   9  11        3.52        5.28      2.99 o 
   4   9  11        1.56        6.39      3.10 o 
  -6  10  11       18.21       15.21      3.27 o 
  -5  10  11       17.37        9.90      2.92 o 
  -4  10  11        0.34        4.23      4.53 o 
  -3  10  11       27.95       23.32      7.29 o 
  -2  10  11        9.03       10.42      3.86 o 
  -1  10  11       10.20       10.54      3.24 o 
   0  10  11       12.07       15.39      3.53 o 
   1  10  11       16.86       27.58      5.19 o 
   2  10  11        6.69       12.63      5.48 o 
  -3 -10  12        4.74        4.26      4.04 o 
  -2 -10  12       23.64       24.51      7.06 o 
  -8  -9  12       14.98       10.52      4.09 o 
  -7  -9  12       18.69       27.63      5.24 o 
  -6  -9  12        6.14        7.55      4.45 o 
  -5  -9  12        2.58        1.78      2.86 o 
  -4  -9  12       70.62       81.82      7.18 o 
  -3  -9  12       30.10       30.24      4.65 o 
  -2  -9  12        6.30        8.84      3.30 o 
  -1  -9  12        3.43        2.66      2.93 o 
   0  -9  12       17.74       21.78      4.94 o 
   1  -9  12       35.65       50.96     18.28 o 
   2  -9  12       16.61       20.89      5.01 o 
 -10  -8  12        8.63       11.40      4.26 o 
  -9  -8  12       52.14       50.21      6.46 o 
  -8  -8  12       24.19       24.87      4.89 o 
  -7  -8  12        2.88        3.03      2.99 o 
  -6  -8  12        3.10        2.20      2.86 o 
  -5  -8  12       15.95       14.74      4.07 o 
  -4  -8  12       25.62       27.14      4.73 o 
  -3  -8  12       37.97       38.27      5.14 o 
  -2  -8  12       60.66       59.08      5.88 o 
  -1  -8  12       78.34       82.20      6.83 o 
   0  -8  12       14.85       18.93      4.38 o 
   1  -8  12       43.21       44.06      6.09 o 
   2  -8  12       63.02       59.82      6.38 o 
   3  -8  12       14.02       15.66      7.14 o 
   4  -8  12       12.10       25.03      7.80 o 
 -11  -7  12       12.46       15.91      4.13 o 
 -10  -7  12       48.03       35.37     11.36 o 
  -9  -7  12       39.51       31.60      5.39 o 
  -8  -7  12       17.47       14.38      4.02 o 
  -7  -7  12       54.52       46.18      7.94 o 
  -6  -7  12      106.96      108.53      7.53 o 
  -5  -7  12       35.53       34.26      4.94 o 
  -4  -7  12       33.80       34.81      4.83 o 
  -3  -7  12        5.72        5.78      2.99 o 
  -2  -7  12        7.03       12.32      3.61 o 
  -1  -7  12       30.23       39.17      5.57 o 
   0  -7  12       14.90       19.20      4.47 o 
   1  -7  12        7.23        6.46      3.35 o 
   2  -7  12        0.33        2.42      2.89 o 
   3  -7  12        6.62        7.38      3.61 o 
   4  -7  12        1.44        1.90      5.36 o 
   5  -7  12       33.68       32.23      8.10 o 
   6  -7  12       30.38       29.53      7.88 o 
 -12  -6  12        6.00        7.61      3.66 o 
 -11  -6  12       24.79       37.12      5.59 o 
 -10  -6  12        3.51        1.23      2.79 o 
  -9  -6  12        7.03        2.27      2.55 o 
  -8  -6  12       29.24       18.30      4.23 o 
  -7  -6  12       27.82       21.17      4.29 o 
  -6  -6  12        3.37        3.31      2.20 o 
  -5  -6  12       39.50       44.24      4.25 o 
  -4  -6  12       53.55       57.57      4.30 o 
  -3  -6  12      112.94      115.63      7.60 o 
  -2  -6  12       25.58       34.78      4.81 o 
  -1  -6  12       73.30       69.59      5.88 o 
   0  -6  12       28.89       30.75      4.81 o 
   1  -6  12       27.00       37.48      5.20 o 
   2  -6  12       46.24       59.57      6.35 o 
   3  -6  12       24.49       25.93      4.67 o 
   4  -6  12       17.44       19.46      4.27 o 
   5  -6  12        5.43        2.42      4.70 o 
   6  -6  12        1.27        3.10      4.89 o 
   7  -6  12        5.18        8.52      6.24 o 
 -13  -5  12       11.57       16.54      5.74 o 
 -12  -5  12       25.77       34.02      9.64 o 
 -11  -5  12       37.33       29.95      5.02 o 
 -10  -5  12       18.23       17.06      4.09 o 
  -9  -5  12        2.91        3.48      2.45 o 
  -8  -5  12       20.31       20.70      4.24 o 
  -7  -5  12        6.12        8.38      2.93 o 
  -6  -5  12       53.98       52.57      4.15 o 
  -5  -5  12      103.70       94.20      5.57 o 
  -4  -5  12       77.68       71.93      4.84 o 
  -3  -5  12       47.50       48.40      4.37 o 
  -2  -5  12       53.64       55.01      5.37 o 
  -1  -5  12       46.11       51.17      7.72 o 
   0  -5  12      118.75      106.48      7.40 o 
   1  -5  12      206.18      198.61     10.19 o 
   2  -5  12       54.57       55.16      6.61 o 
   3  -5  12        2.41        2.07      2.25 o 
   4  -5  12       14.30       18.20      3.79 o 
   5  -5  12       79.18       79.40      9.53 o 
   6  -5  12       26.44       34.86      7.94 o 
   7  -5  12        0.63        2.45      4.29 o 
 -13  -4  12        5.53        4.07      4.12 o 
 -12  -4  12       34.64       30.66      7.58 o 
 -11  -4  12       36.90       35.22      5.00 o 
 -10  -4  12        0.97       -0.71      2.11 o 
  -9  -4  12       85.81       98.89      7.38 o 
  -8  -4  12      130.76      129.15      9.23 o 
  -7  -4  12       72.99       75.55      6.03 o 
  -6  -4  12       23.39       26.61      3.59 o 
  -5  -4  12       75.95       72.03      6.09 o 
  -4  -4  12       41.94       44.26      4.10 o 
  -3  -4  12       46.14       45.51      4.15 o 
  -2  -4  12       17.41       22.10      3.20 o 
  -1  -4  12      412.48      441.47     17.56 o 
   0  -4  12      231.54      215.33     10.59 o 
   1  -4  12       54.73       53.87      6.94 o 
   2  -4  12       51.51       54.20      5.81 o 
   3  -4  12       90.97       88.44      9.22 o 
   4  -4  12      108.74      105.48      6.94 o 
   5  -4  12       48.41       51.32      5.67 o 
   6  -4  12       18.78       13.54      6.02 o 
   7  -4  12       34.36       28.63      7.06 o 
   8  -4  12       22.54       21.43      5.88 o 
 -14  -3  12       12.51        9.18      5.16 o 
 -13  -3  12       37.51       36.79      8.68 o 
 -12  -3  12       10.49       13.05      6.95 o 
 -11  -3  12       23.55       25.72      4.47 o 
 -10  -3  12       31.16       31.24      4.90 o 
  -9  -3  12       23.42       35.14      7.23 o 
  -8  -3  12       37.20       50.50      5.58 o 
  -7  -3  12      152.83      147.49      8.48 o 
  -6  -3  12       80.43       75.38      4.75 o 
  -5  -3  12       28.22       30.21      3.61 o 
  -4  -3  12      437.99      435.90     13.65 o 
  -3  -3  12      280.69      270.79      9.58 o 
  -2  -3  12       42.78       48.64      4.17 o 
  -1  -3  12      220.19      215.28      9.64 o 
   0  -3  12      450.05      423.67     16.64 o 
   1  -3  12      142.84      155.24      8.56 o 
   2  -3  12        7.25        5.31      2.83 o 
   3  -3  12       17.04       19.47      3.59 o 
   4  -3  12       23.34       21.65      3.87 o 
   5  -3  12       32.50       28.22      4.36 o 
   6  -3  12       11.49        6.29      2.94 o 
   7  -3  12       66.10       34.78      7.53 o 
   8  -3  12       25.54       26.68      7.36 o 
   9  -3  12       14.51       22.34      6.90 o 
 -14  -2  12       52.11       43.56      5.51 o 
 -13  -2  12        1.53       -0.35      2.67 o 
 -12  -2  12       45.44       45.15      5.51 o 
 -11  -2  12        0.06        1.11      2.85 o 
 -10  -2  12        6.66        8.64      2.41 o 
  -9  -2  12       75.20       76.65      6.63 o 
  -8  -2  12       86.94       76.93      4.72 o 
  -7  -2  12       78.61       74.71      4.61 o 
  -6  -2  12       46.58       53.20      3.87 o 
  -5  -2  12       14.08       15.47      2.23 o 
  -4  -2  12      104.97       97.95      5.08 o 
  -3  -2  12      506.82      502.27     15.20 o 
  -2  -2  12      299.04      302.09     10.60 o 
  -1  -2  12       23.49       21.40      3.23 o 
   0  -2  12      175.39      177.23      7.32 o 
   1  -2  12      209.54      222.09     10.49 o 
   2  -2  12      284.98      272.38     11.90 o 
   3  -2  12       30.45       28.43      4.00 o 
   4  -2  12       29.43       31.56      4.42 o 
   5  -2  12       93.34       92.06      6.59 o 
   6  -2  12       21.47       21.96      5.30 o 
   7  -2  12       20.71       12.31      5.74 o 
   8  -2  12       69.07       59.67     10.08 o 
   9  -2  12       51.74       56.95     10.55 o 
 -14  -1  12        1.44        3.25      3.05 o 
 -13  -1  12        8.21       10.84      3.96 o 
 -12  -1  12       16.26       28.19      5.01 o 
 -11  -1  12       51.54       55.81      5.77 o 
 -10  -1  12       10.21        8.07      2.53 o 
  -9  -1  12      145.40      147.18      6.73 o 
  -8  -1  12       12.06        9.83      2.43 o 
  -7  -1  12      122.32      121.79      5.82 o 
  -6  -1  12       13.79       13.64      2.59 o 
  -5  -1  12       49.38       47.01      3.80 o 
  -4  -1  12       24.37       31.21      3.33 o 
  -3  -1  12       36.64       39.39      3.80 o 
  -2  -1  12       33.06       36.36      3.73 o 
  -1  -1  12       48.92       49.62      3.92 o 
   0  -1  12      191.66      187.28      7.74 o 
   1  -1  12      556.16      542.28     16.09 o 
   2  -1  12       45.48       41.74      4.50 o 
   3  -1  12       17.64       18.54      3.54 o 
   4  -1  12       26.31       21.53      3.88 o 
   5  -1  12      164.16      153.61      8.53 o 
   7  -1  12      131.35      138.20     20.27 o 
   8  -1  12        6.72        8.76      5.60 o 
   9  -1  12       42.81       56.51     10.22 o 
 -14   0  12      151.71      169.77     10.01 o 
 -13   0  12       23.96       30.29      5.62 o 
 -12   0  12       20.05       21.33      4.64 o 
 -11   0  12        2.86        6.39      3.27 o 
 -10   0  12      287.15      283.45     13.06 o 
  -9   0  12        1.21        0.26      1.62 o 
  -8   0  12      261.49      243.77      8.79 o 
  -7   0  12       56.93       55.56      5.19 o 
  -6   0  12      110.77      107.13      5.50 o 
  -5   0  12       29.49       32.06      3.31 o 
  -4   0  12      119.88      114.43      5.55 o 
  -3   0  12      305.64      341.75     13.58 o 
  -2   0  12       58.59       59.68      5.77 o 
  -1   0  12       12.24       14.81      2.86 o 
   0   0  12      371.63      374.84     12.21 o 
   1   0  12       20.16       24.18      3.27 o 
   2   0  12      711.12      647.55     18.23 o 
   3   0  12      349.37      319.72     13.32 o 
   4   0  12      184.75      166.66      8.99 o 
   5   0  12        2.22        2.39      2.06 o 
   6   0  12       61.61       63.71      7.77 o 
   7   0  12       37.90       24.69      6.83 o 
   8   0  12        1.49        5.49      4.53 o 
   9   0  12       74.49       73.08     11.46 o 
 -14   1  12        1.55        4.16      3.34 o 
 -13   1  12        8.74       10.09      4.06 o 
 -12   1  12       15.59       19.28      4.56 o 
 -11   1  12       50.84       64.33     25.00 o 
 -10   1  12        8.60        8.78      3.27 o 
  -9   1  12      145.20      146.54      6.59 o 
  -8   1  12       12.01       13.14      2.69 o 
  -7   1  12      121.22      115.08      9.56 o 
  -6   1  12       16.36       18.92      3.61 o 
  -5   1  12       52.17       49.27      8.71 o 
  -4   1  12       23.08       31.08      3.33 o 
  -3   1  12       38.49       40.33      3.78 o 
  -2   1  12       34.33       33.83      3.46 o 
  -1   1  12       51.11       56.90      4.28 o 
   0   1  12      196.39      202.83      8.66 o 
   1   1  12      557.69      550.26     16.76 o 
   2   1  12       42.24       37.46      3.65 o 
   3   1  12       17.73       21.58      2.98 o 
   4   1  12       27.13       17.58      6.39 o 
   7   1  12      133.71      160.08     14.45 o 
   8   1  12        6.82        6.47      4.63 o 
   9   1  12       41.50       40.06      8.19 o 
 -14   2  12       51.47       49.87      7.03 o 
 -13   2  12        1.39        2.04      3.64 o 
 -12   2  12       43.70       34.93     13.37 o 
 -11   2  12        0.12        0.30      2.87 o 
 -10   2  12        6.35        9.82      3.66 o 
  -9   2  12       72.18       75.01      6.31 o 
  -8   2  12       84.75       82.67      5.08 o 
  -7   2  12       81.09       89.16      5.03 o 
  -6   2  12       47.65       55.30      5.03 o 
  -5   2  12       13.49       14.30      3.44 o 
  -4   2  12      107.43       89.96      4.74 o 
  -3   2  12      511.52      518.75     15.20 o 
  -2   2  12      295.61      321.22     10.71 o 
  -1   2  12       22.27       22.56      3.29 o 
   0   2  12      174.71      168.90     11.85 o 
   1   2  12      206.57      209.26     11.11 o 
   2   2  12      286.45      270.72     11.64 o 
   3   2  12       32.27       29.04      8.01 o 
   4   2  12       31.16       38.03      4.73 o 
   6   2  12       21.24        7.22      8.27 o 
   7   2  12       20.44        2.72      4.56 o 
 -14   3  12       12.44       19.04      4.77 o 
 -13   3  12       36.88       21.43      5.23 o 
 -12   3  12        9.65       10.91      3.75 o 
 -11   3  12       24.47       34.96      5.27 o 
 -10   3  12       31.37       28.27      5.54 o 
  -9   3  12       22.94       24.81      4.69 o 
  -8   3  12       37.09       52.39      8.01 o 
  -7   3  12      151.40      156.09      6.91 o 
  -6   3  12       81.92       75.56      5.47 o 
  -5   3  12       29.63       33.56      4.50 o 
  -4   3  12      433.83      427.76     17.06 o 
  -3   3  12      277.29      257.15     20.07 o 
  -2   3  12       42.92       42.48      5.48 o 
  -1   3  12      220.80      213.20     14.75 o 
   0   3  12      446.66      445.04     17.75 o 
   1   3  12      136.92      141.68     23.04 o 
   2   3  12        7.02        9.06      3.64 o 
   3   3  12       17.04       19.40      6.65 o 
   4   3  12       25.14       13.15     11.35 o 
   5   3  12       32.55       15.97      7.03 o 
   6   3  12       11.55        6.29      5.08 o 
   7   3  12       67.00        5.33      5.49 o 
   8   3  12       25.66        1.43      5.49 o 
   9   3  12       14.54        0.91      4.84 o 
 -13   4  12        5.56        7.59      3.37 o 
 -12   4  12       35.48       39.28      5.57 o 
 -11   4  12       37.87       36.09      8.60 o 
 -10   4  12        1.02        3.24      3.06 o 
  -9   4  12       87.33       99.20      7.36 o 
  -8   4  12      131.42      127.99      8.30 o 
  -7   4  12       72.45       75.04     10.06 o 
  -6   4  12       23.73       24.33      3.86 o 
  -5   4  12       78.92       64.73      7.23 o 
  -4   4  12       44.64       41.38      9.01 o 
  -3   4  12       47.25       45.04      5.41 o 
  -2   4  12       16.93       27.72      4.74 o 
  -1   4  12      410.40      457.50     18.67 o 
   0   4  12      232.14      252.34     16.62 o 
   1   4  12       54.74       40.21      5.60 o 
   2   4  12       51.54       53.24      6.40 o 
   3   4  12       90.02       85.63      9.75 o 
   4   4  12      112.87      121.59     11.15 o 
   5   4  12       49.21       47.83      8.76 o 
   6   4  12       19.10        6.15      7.31 o 
   7   4  12       34.15        9.86      5.44 o 
   8   4  12       22.36        2.12      4.51 o 
 -13   5  12       11.40       12.62      3.36 o 
 -12   5  12       25.69       37.20      5.43 o 
 -11   5  12       36.52       29.80      8.04 o 
 -10   5  12       17.75       12.70      3.82 o 
  -9   5  12        2.60        5.70      3.17 o 
  -8   5  12       20.35       23.84      4.80 o 
  -7   5  12        6.78        8.94      3.73 o 
  -6   5  12       53.35       35.31      4.55 o 
  -5   5  12      103.97       97.68      6.72 o 
  -4   5  12       76.26       71.98      5.87 o 
  -3   5  12       49.30       47.96      5.81 o 
  -2   5  12       53.79       54.72      6.21 o 
  -1   5  12       48.54       40.16      7.36 o 
   0   5  12      125.18      120.24      8.23 o 
   1   5  12      199.81      198.96     10.82 o 
   2   5  12       55.06       40.40      5.50 o 
   3   5  12        2.88        2.32      2.96 o 
   4   5  12       14.00       16.85      4.23 o 
   5   5  12       78.88       75.44     10.19 o 
   6   5  12       26.71       27.22      7.91 o 
   7   5  12        0.39        1.03      3.37 o 
   8   5  12       11.16        7.25      5.25 o 
 -12   6  12        6.18        9.35      3.18 o 
 -11   6  12       24.95       23.28      9.41 o 
 -10   6  12        3.26        2.07      2.97 o 
  -9   6  12        7.20        9.50      3.67 o 
  -8   6  12       28.99       37.10      5.86 o 
  -7   6  12       26.77       27.24      6.47 o 
  -6   6  12        3.87        2.80      4.09 o 
  -5   6  12       40.89       27.18      5.11 o 
  -4   6  12       52.45       50.34     14.85 o 
  -3   6  12      112.35      106.70      7.43 o 
  -2   6  12       26.29       26.02      4.81 o 
  -1   6  12       71.79       63.70     14.52 o 
   0   6  12       29.11       27.00      4.94 o 
   1   6  12       27.15       25.54      4.77 o 
   2   6  12       44.61       48.94      6.27 o 
   3   6  12       24.44       28.35      5.41 o 
   4   6  12       16.60       20.25      5.08 o 
   5   6  12        5.00        8.02      5.74 o 
   6   6  12        1.18        7.05      4.11 o 
   7   6  12        5.00        7.59      3.85 o 
 -11   7  12       12.02       17.18      4.11 o 
 -10   7  12       48.65       56.92      6.47 o 
  -9   7  12       40.00       49.70      6.57 o 
  -8   7  12       17.44       23.63      5.21 o 
  -7   7  12       55.23       80.63     11.57 o 
  -5   7  12       34.48       28.37     11.20 o 
  -4   7  12       33.40       25.37      6.72 o 
  -3   7  12        5.46        4.00      2.95 o 
  -2   7  12        6.99        8.68      3.44 o 
  -1   7  12       30.05       28.85      5.42 o 
   0   7  12       15.16       18.53      4.87 o 
   1   7  12        6.74        7.12      3.52 o 
   2   7  12        0.46        3.31      5.59 o 
   3   7  12        7.21        5.38      3.24 o 
   4   7  12        1.41        1.56      2.97 o 
   5   7  12       32.42       32.24      5.85 o 
   6   7  12       29.49       37.16      6.38 o 
  -9   8  12       52.20       73.85      8.21 o 
  -8   8  12       24.61       23.76      4.72 o 
  -7   8  12        2.64       -0.21      2.43 o 
  -6   8  12        3.14        3.18      3.23 o 
  -5   8  12       15.73       19.89      6.70 o 
  -4   8  12       26.27       13.10      3.48 o 
  -3   8  12       37.70       23.38      4.51 o 
  -2   8  12       60.71       44.43     16.18 o 
  -1   8  12       78.12       81.30      7.90 o 
   0   8  12       14.83       12.77      4.41 o 
   1   8  12       42.25       40.40      6.25 o 
   2   8  12       64.45       62.28      7.58 o 
   3   8  12       14.49       18.18      4.99 o 
   4   8  12       12.03       16.49      4.47 o 
  -7   9  12       18.55       21.10      6.32 o 
  -6   9  12        6.43        6.82      4.81 o 
  -5   9  12        2.33       -0.19      3.19 o 
  -3   9  12       30.21       25.55      6.43 o 
  -2   9  12        6.35        6.85      3.49 o 
  -1   9  12        3.84        2.46      2.98 o 
   0   9  12       18.28       16.62      4.23 o 
   1   9  12       34.75       40.85      6.46 o 
   2   9  12       16.51       23.62      5.49 o 
  -2  10  12       23.40       26.02      6.68 o 
  -5  -9  13       53.86       68.17      6.99 o 
  -4  -9  13       32.95       25.68      9.60 o 
  -3  -9  13        0.28        2.64      2.84 o 
  -2  -9  13       45.89       41.09      5.84 o 
  -1  -9  13        8.62        6.73      3.67 o 
   0  -9  13       41.39       40.06      7.97 o 
  -8  -8  13        6.98        9.81      4.19 o 
  -7  -8  13       10.58       12.51      3.82 o 
  -6  -8  13       28.13       25.05      6.15 o 
  -5  -8  13       11.65       14.93      4.13 o 
  -4  -8  13       25.09       32.40      5.09 o 
  -3  -8  13       72.42       77.19      6.69 o 
  -2  -8  13       16.77       12.75      3.78 o 
  -1  -8  13       12.12       13.91      4.02 o 
   0  -8  13        9.61       12.06      7.60 o 
   1  -8  13       14.03       22.23      5.14 o 
   2  -8  13       25.89       32.81      5.64 o 
 -10  -7  13        0.69        4.35      2.61 o 
  -9  -7  13       13.20       12.54      4.03 o 
  -8  -7  13       18.67       14.94      5.32 o 
  -7  -7  13        8.68        3.77      4.34 o 
  -6  -7  13        0.38        1.40      2.22 o 
  -5  -7  13       11.75        9.41      3.40 o 
  -4  -7  13       27.80       30.61      5.98 o 
  -3  -7  13       24.32       32.95      5.23 o 
  -2  -7  13       31.75       27.39      4.89 o 
  -1  -7  13       34.31       37.89      5.43 o 
   0  -7  13       43.60       54.03     10.38 o 
   1  -7  13       38.37       49.72      6.17 o 
   2  -7  13       17.26       22.11      4.90 o 
   3  -7  13        3.14        3.79      3.20 o 
   4  -7  13       21.95       27.03      8.02 o 
 -11  -6  13       15.63       14.66      4.20 o 
 -10  -6  13        2.23        0.65      2.53 o 
  -9  -6  13       75.96       85.11      9.64 o 
  -8  -6  13       73.74       76.11      9.23 o 
  -7  -6  13       16.05       15.32      5.37 o 
  -6  -6  13       11.66       12.51      3.03 o 
  -5  -6  13       42.50       41.79      4.34 o 
  -4  -6  13       18.76       18.75      4.07 o 
  -3  -6  13       11.42       17.85      4.02 o 
  -2  -6  13       36.09       43.36      5.54 o 
  -1  -6  13       68.69       73.49      6.59 o 
   0  -6  13        2.98        0.94      2.90 o 
   1  -6  13       18.01       17.82      4.42 o 
   2  -6  13        0.98        1.44      2.89 o 
   3  -6  13        3.58        2.44      3.56 o 
   4  -6  13       67.62       67.32     11.70 o 
   5  -6  13       71.87       72.53     10.88 o 
 -12  -5  13        2.71        3.38      4.84 o 
 -11  -5  13       10.59       11.75      3.72 o 
 -10  -5  13       32.89       25.76      4.74 o 
  -9  -5  13       34.94       31.20      5.01 o 
  -8  -5  13        7.69       11.42      3.77 o 
  -7  -5  13       26.01       26.75      4.72 o 
  -6  -5  13       42.48       50.13      4.69 o 
  -5  -5  13       32.38       38.34      4.20 o 
  -4  -5  13        5.61        7.99      2.59 o 
  -3  -5  13        0.28       -0.01      2.45 o 
  -2  -5  13       28.57       26.94      4.67 o 
  -1  -5  13       28.25       26.67      7.02 o 
   0  -5  13       51.31       49.95     13.43 o 
   1  -5  13       24.42       24.02      6.30 o 
   2  -5  13       10.88       15.34      3.98 o 
   3  -5  13       24.26       19.35      3.93 o 
   4  -5  13       37.48       32.13      4.77 o 
   5  -5  13        4.85        2.64      3.68 o 
   6  -5  13       40.96       38.68      7.50 o 
 -12  -4  13        3.24        4.62      6.54 o 
 -11  -4  13        1.88        0.65      2.78 o 
 -10  -4  13       40.81       39.54      5.55 o 
  -9  -4  13       10.46       10.81      4.71 o 
  -8  -4  13        6.82       11.04      3.43 o 
  -7  -4  13       44.97       51.56      6.04 o 
  -6  -4  13       75.74       74.95      6.40 o 
  -5  -4  13       23.09       32.76      3.96 o 
  -4  -4  13       18.93       21.46      3.30 o 
  -3  -4  13        6.20        4.55      2.21 o 
  -2  -4  13       32.92       34.69      3.93 o 
  -1  -4  13      152.32      181.40     12.62 o 
   0  -4  13      133.80      134.65      8.16 o 
   1  -4  13       32.55       34.91      4.81 o 
   2  -4  13       84.58       74.10     13.38 o 
   3  -4  13       19.42       19.36      9.30 o 
   4  -4  13       23.47       18.93      3.74 o 
   5  -4  13       26.59       24.27      4.31 o 
   6  -4  13        0.20        0.38      3.63 o 
   7  -4  13       25.89       26.51      6.90 o 
 -13  -3  13        2.55       10.60      5.33 o 
 -12  -3  13        0.31       -0.36      3.63 o 
 -11  -3  13       22.00       33.70      5.17 o 
 -10  -3  13       79.79       86.45      7.06 o 
  -9  -3  13       68.66       69.64      9.62 o 
  -8  -3  13        3.75        2.34      2.73 o 
  -7  -3  13        9.97       12.52      3.61 o 
  -6  -3  13       70.09       69.97      4.72 o 
  -5  -3  13       92.31      100.10      9.21 o 
  -4  -3  13       33.82       34.44      3.82 o 
  -3  -3  13       76.93       73.88      4.70 o 
  -2  -3  13       37.51       41.02      4.14 o 
  -1  -3  13       63.34       67.78      6.17 o 
   0  -3  13       84.51       90.24      6.58 o 
   1  -3  13       14.84       22.83      4.12 o 
   2  -3  13      198.77      188.19     10.05 o 
   3  -3  13       74.32       68.32     12.62 o 
   4  -3  13       64.22       56.15      5.46 o 
   5  -3  13       79.79       77.55      6.83 o 
   7  -3  13       34.69       36.43      8.27 o 
 -13  -2  13       34.21       44.40      9.62 o 
 -12  -2  13        4.35        0.52      4.81 o 
 -11  -2  13        7.11        7.12      6.24 o 
 -10  -2  13        5.37        8.20      3.53 o 
  -9  -2  13        1.64        1.37      2.68 o 
  -8  -2  13       16.63       19.89      5.80 o 
  -7  -2  13       14.60       14.03      3.58 o 
  -6  -2  13       58.19       57.99      4.50 o 
  -5  -2  13       25.64       28.99      3.58 o 
  -4  -2  13        7.96        7.39      2.17 o 
  -3  -2  13       66.80       65.22      4.37 o 
  -2  -2  13      269.79      280.79     15.83 o 
  -1  -2  13      284.40      308.00     10.94 o 
   0  -2  13       41.28       50.66      4.55 o 
   1  -2  13       11.91       12.28      3.45 o 
   2  -2  13       92.82       92.80      6.67 o 
   3  -2  13       49.15       49.04      5.66 o 
   4  -2  13      125.61      106.32      6.93 o 
   5  -2  13       36.59       39.91      5.16 o 
   6  -2  13        8.97        8.57      3.56 o 
   7  -2  13       80.07       46.68      8.63 o 
 -14  -1  13        6.74       12.71      3.75 o 
 -13  -1  13       45.89       47.60      7.42 o 
 -12  -1  13       10.99       19.05      4.64 o 
 -11  -1  13       25.32       17.69      4.47 o 
 -10  -1  13       45.31       45.64      4.62 o 
  -9  -1  13       24.75       26.72      3.61 o 
  -8  -1  13      162.03      163.68      7.29 o 
  -7  -1  13       11.68       17.54      2.97 o 
  -6  -1  13       12.65       18.94      2.92 o 
  -5  -1  13       55.93       55.62      4.01 o 
  -4  -1  13       66.81       65.03      4.33 o 
  -3  -1  13       47.67       58.47      4.45 o 
  -2  -1  13       57.94       67.70      4.57 o 
  -1  -1  13       21.46       23.88      3.36 o 
   0  -1  13      212.79      202.97      8.20 o 
   1  -1  13      521.20      525.07     16.99 o 
   2  -1  13        2.16        2.52      2.48 o 
   3  -1  13       78.44       72.04      5.68 o 
   4  -1  13      136.52      129.32      7.69 o 
   5  -1  13       68.86       68.11      5.86 o 
   6  -1  13       13.61       14.91      3.77 o 
   7  -1  13       45.23       35.44      6.10 o 
   8  -1  13       11.19        7.75      4.73 o 
 -14   0  13       31.32       35.63      5.69 o 
 -13   0  13        0.05        3.27      3.20 o 
 -12   0  13      151.00      111.93      7.43 o 
 -11   0  13      172.40      201.39     20.67 o 
 -10   0  13       54.96       65.15     21.79 o 
  -9   0  13        0.18        0.86      1.77 o 
  -8   0  13      131.45      147.86      8.97 o 
  -7   0  13      359.18      371.22     12.29 o 
  -6   0  13       44.66       43.92      5.84 o 
  -5   0  13       10.62        9.08      2.23 o 
  -4   0  13      160.65      160.69      6.99 o 
  -3   0  13       71.11       75.83      4.62 o 
  -2   0  13      115.52      117.63      5.93 o 
  -1   0  13        3.63        1.67      2.07 o 
   0   0  13      101.50      103.89      5.70 o 
   1   0  13      118.74      111.90      5.97 o 
   2   0  13        0.06        0.78      1.94 o 
   3   0  13       88.79       73.00      5.79 o 
   4   0  13       31.82       30.26      4.26 o 
   5   0  13       45.15       38.78     11.87 o 
   6   0  13       11.99       11.35      4.52 o 
   7   0  13       77.77       76.46      8.79 o 
 -14   1  13        6.95        7.26      3.33 o 
 -13   1  13       45.79       47.03      7.20 o 
 -12   1  13       11.76       10.15      4.19 o 
 -11   1  13       24.90       15.04      4.24 o 
 -10   1  13       45.90       48.27      6.08 o 
  -9   1  13       24.42       30.12      3.75 o 
  -8   1  13      163.15      171.05      7.49 o 
  -7   1  13       11.15       16.60      2.92 o 
  -6   1  13       13.41       19.38      3.73 o 
  -5   1  13       53.89       56.78      4.80 o 
  -4   1  13       64.64       77.52      4.87 o 
  -3   1  13       47.72       48.55      4.23 o 
  -2   1  13       59.36       58.66      4.28 o 
  -1   1  13       22.24       23.14      3.39 o 
   0   1  13      207.87      198.45     16.35 o 
   1   1  13      521.00      509.10     15.74 o 
   2   1  13        1.74        3.49      2.08 o 
   3   1  13       76.26       74.41      5.88 o 
   4   1  13      138.25      110.06     22.23 o 
   5   1  13       69.91       72.97      8.57 o 
   6   1  13       13.34        8.34      4.41 o 
   7   1  13       44.13       10.80      4.20 o 
   8   1  13       10.75        5.00      3.04 o 
 -13   2  13       35.20       33.97      5.39 o 
 -12   2  13        4.51        1.46      3.59 o 
 -11   2  13        6.52        5.24      3.41 o 
 -10   2  13        5.74        9.30      3.83 o 
  -9   2  13        1.55        2.62      3.03 o 
  -8   2  13       16.05       22.13      3.35 o 
  -7   2  13       14.58       16.98      3.09 o 
  -6   2  13       55.63       58.60      8.75 o 
  -5   2  13       26.68       28.89      4.27 o 
  -4   2  13        8.38        6.54      3.70 o 
  -3   2  13       64.06       54.63      5.51 o 
  -2   2  13      265.93      255.27     12.20 o 
  -1   2  13      282.67      300.02     13.54 o 
   0   2  13       39.44       46.40      5.44 o 
   1   2  13       11.16       12.94      3.50 o 
   2   2  13       91.63       94.57      6.87 o 
   3   2  13       48.71       57.36     16.22 o 
   4   2  13      127.10       72.01      9.37 o 
   5   2  13       36.21       12.64      5.33 o 
   6   2  13        9.56        1.92      4.40 o 
   8   2  13       45.55        9.62      4.42 o 
 -13   3  13        2.72        6.39      3.40 o 
 -12   3  13        0.38       -0.65      2.93 o 
 -11   3  13       22.94       33.08      5.35 o 
 -10   3  13       80.79       97.77      7.58 o 
  -9   3  13       66.89       71.66      7.66 o 
  -8   3  13        3.83        7.00      3.47 o 
  -7   3  13       10.66       13.09      3.79 o 
  -6   3  13       73.94       65.27      5.44 o 
  -5   3  13       92.00       80.32      6.15 o 
  -4   3  13       32.35       34.25      4.78 o 
  -3   3  13       76.97       74.64      9.90 o 
  -2   3  13       38.29       37.72      5.05 o 
  -1   3  13       63.63       66.93      6.20 o 
   0   3  13       84.51       84.70      6.75 o 
   1   3  13       15.23       18.06      4.21 o 
   2   3  13      197.14      212.53     16.18 o 
   3   3  13       74.85       77.25      9.75 o 
   4   3  13       65.30       64.75     10.91 o 
   8   3  13       23.60        0.00      4.75 o 
 -13   4  13       11.40       14.29      3.89 o 
 -12   4  13        3.43        3.95      3.31 o 
 -11   4  13        1.74        4.37      3.45 o 
 -10   4  13       41.45       39.99      7.80 o 
  -9   4  13       10.37       14.91      4.61 o 
  -8   4  13        7.06       10.77      4.77 o 
  -7   4  13       45.37       41.65      4.00 o 
  -6   4  13       73.86       68.83     11.92 o 
  -5   4  13       25.07       30.24      4.76 o 
  -4   4  13       19.79       22.95      4.41 o 
  -3   4  13        6.48        7.74      3.39 o 
  -2   4  13       28.98       33.68      8.50 o 
  -1   4  13      154.64      179.03     10.21 o 
   0   4  13      132.27      133.26      8.74 o 
   1   4  13       33.75       30.70      6.37 o 
   2   4  13       82.63       71.47     25.16 o 
   3   4  13       18.09       16.52      4.79 o 
   4   4  13       24.05       16.38      4.61 o 
   5   4  13       27.23       11.28      9.81 o 
   6   4  13        0.25       -2.50      4.20 o 
   7   4  13       25.96        1.73      5.36 o 
 -12   5  13        2.92        5.78      3.43 o 
 -11   5  13       11.16        9.51      3.78 o 
 -10   5  13       32.16       27.92      5.17 o 
  -9   5  13       33.61       37.40      5.81 o 
  -8   5  13        7.31        8.27      3.98 o 
  -7   5  13       24.99       25.95      5.57 o 
  -6   5  13       41.44       34.83      6.29 o 
  -5   5  13       31.52       24.96      4.16 o 
  -4   5  13        5.79        8.79      3.17 o 
  -3   5  13        0.36        2.39      2.82 o 
  -2   5  13       29.09       35.33      5.39 o 
  -1   5  13       27.72       32.94      5.76 o 
   0   5  13       50.97       45.55      6.22 o 
   1   5  13       23.56       25.42      5.17 o 
   2   5  13       11.12        9.45      4.19 o 
   3   5  13       23.02       17.07      4.61 o 
   4   5  13       36.77       20.30      4.49 o 
   5   5  13        5.30        4.17      3.65 o 
   6   5  13       39.40       23.97     13.65 o 
 -11   6  13       15.35       13.32      3.80 o 
 -10   6  13        2.19        3.17      2.81 o 
  -9   6  13       74.98       86.05      8.19 o 
  -8   6  13       72.30       85.65      7.96 o 
  -7   6  13       15.96       17.64      5.12 o 
  -6   6  13       11.94       10.44      5.47 o 
  -5   6  13       42.06       30.19      4.57 o 
  -4   6  13       17.87       18.13      4.12 o 
  -3   6  13       11.25       18.89      4.49 o 
  -2   6  13       35.75       35.23      5.70 o 
  -1   6  13       70.50       47.70      6.36 o 
   0   6  13        2.75        0.63      3.11 o 
   1   6  13       17.78       17.57      4.73 o 
   2   6  13        1.07        1.08      3.31 o 
   3   6  13        3.65        3.42      3.56 o 
   4   6  13       68.80       51.34     10.16 o 
   5   6  13       72.55       48.22     12.31 o 
 -10   7  13        0.66        6.69      3.04 o 
  -9   7  13       13.24       22.46      5.09 o 
  -8   7  13       18.89       43.65      9.70 o 
  -7   7  13        8.79        7.74      6.30 o 
  -6   7  13        0.35        1.15      4.56 o 
  -5   7  13       11.68       14.39      3.41 o 
  -4   7  13       27.28       24.67     10.41 o 
  -3   7  13       23.72       22.52      4.72 o 
  -2   7  13       32.37       20.84      4.93 o 
  -1   7  13       35.01       24.95      5.35 o 
   0   7  13       42.65       28.97      5.89 o 
   1   7  13       38.54       33.86      6.01 o 
   2   7  13       16.28       12.33      4.22 o 
   3   7  13        3.21        8.16      4.07 o 
   4   7  13       21.25       25.59      5.62 o 
  -8   8  13        6.18        6.33      3.45 o 
  -7   8  13       11.24        9.77      7.82 o 
  -6   8  13       27.87       19.18      5.85 o 
  -4   8  13       24.74       19.05      4.27 o 
  -3   8  13       71.44       61.24      8.21 o 
  -2   8  13       16.09       16.05      4.62 o 
  -1   8  13       11.28        4.47      5.71 o 
   0   8  13        9.61       14.86      4.76 o 
   1   8  13       13.53       14.01      4.61 o 
   2   8  13       25.71       29.88      5.74 o 
  -4   9  13       31.65       45.63      8.71 o 
  -3   9  13        0.28        1.52      2.87 o 
  -2   9  13       46.09       33.26      5.49 o 
  -1   9  13        8.91       14.13      4.16 o 
  -6  -8  14        8.02        8.85      4.37 o 
  -5  -8  14       11.08       15.05      4.36 o 
  -4  -8  14        4.96        3.79      3.09 o 
  -3  -8  14       34.78       40.48      5.80 o 
  -2  -8  14       32.32       52.02     10.22 o 
  -1  -8  14       61.57       70.55     10.19 o 
   0  -8  14       13.62       18.32      6.51 o 
  -8  -7  14        2.64        2.43      2.51 o 
  -7  -7  14       11.55        9.75      3.39 o 
  -6  -7  14        3.40        1.43      2.48 o 
  -5  -7  14       13.45       12.54      5.15 o 
  -4  -7  14       26.58       35.73      5.63 o 
  -3  -7  14        8.54       12.77      3.92 o 
  -2  -7  14        3.43        4.15      3.19 o 
  -1  -7  14        8.66        8.42      3.46 o 
   0  -7  14       14.22       21.86      7.73 o 
   1  -7  14        6.60       14.40      4.22 o 
   2  -7  14       56.72       63.71      9.99 o 
 -10  -6  14        0.93        1.30      2.25 o 
  -9  -6  14       31.51       26.46      5.23 o 
  -8  -6  14        3.60        3.76      3.06 o 
  -7  -6  14        2.16       -1.35      2.68 o 
  -6  -6  14       18.12       20.13      3.68 o 
  -5  -6  14       43.46       46.27      4.87 o 
  -4  -6  14       17.96       16.55      4.35 o 
  -3  -6  14        2.78        2.21      3.16 o 
  -2  -6  14       27.33       33.05      5.40 o 
  -1  -6  14       46.13       52.10      6.48 o 
   0  -6  14       63.23       72.01      9.46 o 
   1  -6  14       25.08       28.24      5.40 o 
   2  -6  14       23.98       27.02      5.29 o 
   3  -6  14       35.39       32.74      5.44 o 
 -11  -5  14        1.57       -0.44      2.55 o 
 -10  -5  14        0.71       -0.82      2.84 o 
  -9  -5  14       28.01       26.95      5.21 o 
  -8  -5  14       19.06       26.42      5.23 o 
  -7  -5  14       35.10       35.45      5.65 o 
  -6  -5  14       38.71       41.55      4.49 o 
  -5  -5  14       52.59       67.93      5.33 o 
  -4  -5  14      105.29      107.06      7.19 o 
  -3  -5  14       40.50       42.87      5.79 o 
  -2  -5  14       20.27       29.11      4.89 o 
  -1  -5  14       12.58       20.42      4.41 o 
   0  -5  14       12.78        9.06      3.55 o 
   1  -5  14       77.05       67.23      6.38 o 
   2  -5  14       92.40       92.68      7.72 o 
   3  -5  14        9.59        9.18      3.55 o 
   4  -5  14       27.28       24.99      4.49 o 
   5  -5  14       10.21        9.20      4.73 o 
 -12  -4  14        2.52        5.71      5.80 o 
 -11  -4  14       11.99       17.93      4.85 o 
 -10  -4  14       50.98       59.31      7.00 o 
  -9  -4  14       12.30       14.00      4.06 o 
  -8  -4  14       10.83       11.25      3.89 o 
  -7  -4  14       95.86       98.63      7.73 o 
  -6  -4  14       74.93       72.94      5.05 o 
  -5  -4  14       31.13       38.19      4.41 o 
  -4  -4  14        1.33        3.41      2.36 o 
  -3  -4  14       24.49       24.91      3.75 o 
  -2  -4  14       22.48       21.84      4.37 o 
  -1  -4  14       53.97       63.07      6.20 o 
   0  -4  14       11.01       15.63      3.99 o 
   1  -4  14        6.73        9.85      3.64 o 
   2  -4  14       10.73       12.00      3.53 o 
   3  -4  14        0.95        0.86      2.67 o 
   4  -4  14       18.86       22.32      4.18 o 
   5  -4  14      101.30       98.85      7.17 o 
 -12  -3  14        3.53       10.05      7.06 o 
 -11  -3  14        2.08        1.59      3.18 o 
 -10  -3  14        7.13        9.25      3.87 o 
  -9  -3  14       19.91       23.42      6.88 o 
  -8  -3  14       20.64       23.44      4.70 o 
  -7  -3  14       13.38       13.10      3.78 o 
  -6  -3  14       45.49       48.40      4.67 o 
  -5  -3  14       10.59        9.55      2.76 o 
  -4  -3  14       94.68       94.63      5.67 o 
  -3  -3  14       96.04       95.35      5.60 o 
  -2  -3  14       50.14       57.14      4.64 o 
  -1  -3  14        3.45        2.66      2.91 o 
   0  -3  14       16.16       26.72      4.72 o 
   1  -3  14      397.80      380.07     15.81 o 
   2  -3  14       38.79       46.14      5.71 o 
   3  -3  14       14.49       12.90      3.70 o 
   4  -3  14        5.35        3.27      2.90 o 
   5  -3  14        7.19        5.54      2.94 o 
   6  -3  14       13.51       14.70      5.08 o 
 -13  -2  14        0.05       -2.17      4.34 o 
 -12  -2  14       18.18       17.20      6.62 o 
 -11  -2  14      105.14      113.52     13.74 o 
 -10  -2  14       97.17      108.16      8.11 o 
  -9  -2  14        7.30       11.27      3.83 o 
  -8  -2  14        8.86        9.25      3.51 o 
  -7  -2  14       87.56      101.76     12.40 o 
  -6  -2  14       27.80       31.04      3.87 o 
  -5  -2  14       55.80       58.81      4.67 o 
  -4  -2  14       62.98       64.77      4.43 o 
  -3  -2  14      137.44      128.21      8.64 o 
  -2  -2  14        9.99       11.98      2.94 o 
  -1  -2  14       34.20       46.32      5.79 o 
   0  -2  14      164.43      168.77     12.62 o 
   1  -2  14        7.68        9.78      3.52 o 
   2  -2  14       86.26       85.27      6.60 o 
   3  -2  14       12.42       10.60      3.12 o 
   4  -2  14       12.41       13.19      3.74 o 
   5  -2  14       70.25       64.35      9.46 o 
   6  -2  14       21.02       25.06      7.29 o 
 -13  -1  14        9.10       13.88      4.52 o 
 -12  -1  14       21.49       23.42      5.70 o 
 -11  -1  14        2.64        1.76      3.50 o 
 -10  -1  14       93.93      103.47      6.12 o 
  -9  -1  14      141.76      149.29      7.16 o 
  -8  -1  14       60.56       63.28      6.82 o 
  -7  -1  14       34.05       39.62      4.09 o 
  -6  -1  14       14.21       21.86      3.31 o 
  -5  -1  14       92.23       93.33      5.38 o 
  -4  -1  14      161.42      150.78      7.04 o 
  -3  -1  14       12.70       18.69      3.24 o 
  -2  -1  14       38.70       39.76      4.12 o 
  -1  -1  14        4.03        8.77      2.78 o 
   0  -1  14       53.97       57.96      4.57 o 
   1  -1  14       82.91       86.49      6.49 o 
   2  -1  14       14.74       11.01      3.38 o 
   3  -1  14       22.71       17.57      3.51 o 
   4  -1  14       60.66       43.24      5.29 o 
   5  -1  14        7.57        4.23      2.90 o 
   6  -1  14       52.19       54.52     17.45 o 
   7  -1  14       31.26       31.76      7.83 o 
 -13   0  14        7.55       16.19      4.46 o 
 -12   0  14        9.54       10.41      4.06 o 
 -11   0  14       38.96       43.68      8.06 o 
 -10   0  14       13.77       11.19      4.01 o 
  -9   0  14       14.60       11.68      3.00 o 
  -8   0  14        5.33        9.81      3.40 o 
  -7   0  14       39.25       43.32      4.20 o 
  -6   0  14       65.11       67.82      4.68 o 
  -5   0  14      123.44      125.11      6.19 o 
  -4   0  14        0.02        0.43      1.64 o 
  -3   0  14       35.31       46.43      4.30 o 
  -2   0  14      139.76      145.46      6.83 o 
  -1   0  14      166.86      158.32      7.25 o 
   0   0  14       98.66      102.05      5.73 o 
   1   0  14       78.56       79.34      5.37 o 
   2   0  14       34.05       26.50      4.39 o 
   3   0  14        5.82        3.01      2.38 o 
   4   0  14        1.31       -0.71      2.05 o 
   5   0  14       60.64       42.57     14.05 o 
   6   0  14        8.19        6.23      5.34 o 
   7   0  14        4.18        1.93      2.57 o 
 -13   1  14        9.49       10.22      4.01 o 
 -12   1  14       22.09       22.77      5.06 o 
 -11   1  14        2.74        5.75      3.63 o 
 -10   1  14       96.30      105.37      8.14 o 
  -9   1  14      142.07      157.97      8.20 o 
  -8   1  14       59.80       70.74      5.17 o 
  -7   1  14       33.85       39.58      4.14 o 
  -6   1  14       15.15       23.19      4.11 o 
  -5   1  14       90.56       98.45      6.74 o 
  -4   1  14      161.68      163.17      8.99 o 
  -3   1  14       11.59       16.46      3.03 o 
  -2   1  14       37.41       43.36      4.33 o 
  -1   1  14        4.05        5.67      2.44 o 
   0   1  14       52.82       58.09      4.76 o 
   1   1  14       82.13       88.04      5.32 o 
   2   1  14       13.38       13.85      2.90 o 
   3   1  14       22.66       20.30      3.66 o 
   4   1  14       60.07       48.74     19.81 o 
   5   1  14        7.46        1.85      2.35 o 
   6   1  14       52.52       66.73      8.49 o 
   7   1  14       31.30       14.53      4.56 o 
 -13   2  14        0.10        0.52      4.30 o 
 -12   2  14       18.69       22.97      5.04 o 
 -11   2  14      107.03      111.75      8.07 o 
 -10   2  14       96.08      105.32     13.89 o 
  -9   2  14        7.29        7.39      4.09 o 
  -8   2  14        9.32       10.84      2.87 o 
  -7   2  14       87.33      102.63      8.02 o 
  -6   2  14       26.50       32.50      4.67 o 
  -5   2  14       55.35       55.19     12.71 o 
  -4   2  14       62.20       72.51      5.90 o 
  -3   2  14      136.53      128.21      7.92 o 
  -2   2  14       10.02       10.20      3.44 o 
  -1   2  14       32.77       41.54      5.42 o 
   0   2  14      165.70      167.52      9.80 o 
   1   2  14        7.98       14.53      3.74 o 
   2   2  14       84.79       73.94      6.49 o 
   3   2  14       12.21       12.23      5.11 o 
   4   2  14       12.68        6.92      4.26 o 
   6   2  14       20.31       13.10      5.05 o 
   7   2  14       16.95        7.86      4.29 o 
 -12   3  14        3.60        8.10      3.77 o 
 -11   3  14        1.89        4.61      3.54 o 
 -10   3  14        6.82        8.48      4.04 o 
  -9   3  14       19.37       20.00      5.11 o 
  -8   3  14       21.09       28.96      8.79 o 
  -7   3  14       14.01       16.99      3.36 o 
  -6   3  14       46.96       40.34      5.25 o 
  -5   3  14       10.89       17.12      3.99 o 
  -4   3  14       96.23       92.15      6.85 o 
  -3   3  14       97.15      104.55      9.95 o 
  -2   3  14       51.57       51.52      6.24 o 
  -1   3  14        3.54        3.57      3.00 o 
   0   3  14       16.68       24.07      4.80 o 
   1   3  14      396.73      366.87     22.66 o 
   2   3  14       38.01       41.39      6.00 o 
   3   3  14       15.18       15.44      4.62 o 
   4   3  14        5.81        0.47      4.37 o 
   5   3  14        7.53        3.74      4.84 o 
   6   3  14       14.06        3.19      4.89 o 
 -12   4  14        2.69        5.29      3.02 o 
 -11   4  14       11.37       17.46      4.44 o 
 -10   4  14       49.62       57.13     18.19 o 
  -9   4  14       12.28       17.04      5.12 o 
  -8   4  14        9.60       13.13      4.58 o 
  -7   4  14       95.69      105.61      8.94 o 
  -6   4  14       74.60       74.34      7.27 o 
  -5   4  14       31.70       39.13      8.21 o 
  -4   4  14        1.46        2.05      3.07 o 
  -3   4  14       23.79       25.29      4.87 o 
  -2   4  14       21.71       26.66      4.85 o 
  -1   4  14       54.32       65.31      7.28 o 
   0   4  14       10.88       27.18      8.61 o 
   1   4  14        7.48       10.61      4.02 o 
   2   4  14       10.95       12.68      4.47 o 
   3   4  14        0.87        0.76      3.59 o 
   4   4  14       20.30       10.55      5.59 o 
   6   4  14       68.14        4.67      5.11 o 
 -11   5  14        1.60        1.99      3.24 o 
 -10   5  14        0.85        2.64      3.32 o 
  -9   5  14       27.81       32.40      6.13 o 
  -8   5  14       19.38       34.94      6.89 o 
  -7   5  14       34.80       37.01      6.72 o 
  -6   5  14       38.37       38.08      5.09 o 
  -5   5  14       53.19       43.65      5.51 o 
  -4   5  14      104.49       97.39      7.40 o 
  -3   5  14       39.74       41.21      7.05 o 
  -2   5  14       20.36       25.76      4.97 o 
  -1   5  14       12.52       18.47      4.92 o 
   0   5  14       11.39        8.40      3.99 o 
   1   5  14       77.02       74.35     25.58 o 
   2   5  14       94.30       78.11     12.83 o 
   3   5  14       10.42       10.11      4.63 o 
   4   5  14       27.80       23.77      5.47 o 
   5   5  14       10.20        7.13      6.94 o 
 -10   6  14        0.87        7.62      2.98 o 
  -9   6  14       31.60       50.09      7.00 o 
  -8   6  14        3.40        6.43      4.05 o 
  -7   6  14        2.44        4.56      3.91 o 
  -6   6  14       17.86       13.96      5.80 o 
  -5   6  14       44.52       32.28      4.79 o 
  -4   6  14       18.73       19.04      4.22 o 
  -3   6  14        2.83        0.64      3.02 o 
  -2   6  14       27.26       30.55      6.15 o 
  -1   6  14       44.15       34.68      6.25 o 
   0   6  14       63.15       47.97     11.24 o 
   1   6  14       25.14       20.64      5.69 o 
   2   6  14       23.38       15.89      4.88 o 
   3   6  14       34.64       21.71      5.48 o 
   4   6  14       41.42       25.07      5.47 o 
  -8   7  14        3.12        5.29      3.42 o 
  -7   7  14       11.58       15.56      5.52 o 
  -6   7  14        3.16       -0.33      3.60 o 
  -5   7  14       13.35       16.27      3.86 o 
  -4   7  14       26.39       19.59      5.29 o 
  -3   7  14        8.62       10.00      3.77 o 
  -2   7  14        3.37        1.33      3.51 o 
  -1   7  14        8.88        8.72      4.44 o 
   0   7  14       14.32        8.12      4.19 o 
   1   7  14        6.52        5.26      3.54 o 
   2   7  14       56.96       51.13     22.01 o 
  -5   8  14       11.05        9.09      4.34 o 
  -4   8  14        4.53        5.54      3.16 o 
  -3   8  14       34.48       32.20      5.52 o 
  -2   8  14       32.28       24.37      4.79 o 
  -1   8  14       61.77       39.78      6.22 o 
   0   8  14       13.58       13.08      4.95 o 
  -6  -7  15        5.89        6.26      4.09 o 
  -5  -7  15        8.27       24.21      9.33 o 
  -4  -7  15        4.65        4.78      3.07 o 
  -3  -7  15       27.97       28.37      5.23 o 
  -2  -7  15       19.92       27.43      5.02 o 
  -1  -7  15        3.85        5.28      3.49 o 
  -8  -6  15        4.92        8.03      3.40 o 
  -7  -6  15       18.73       20.34      7.32 o 
  -6  -6  15       55.91       58.86      5.41 o 
  -5  -6  15       37.50       36.51      5.07 o 
  -4  -6  15        7.42        8.02      3.19 o 
  -3  -6  15       37.48       44.70      6.06 o 
  -2  -6  15        5.26       10.27      3.37 o 
  -1  -6  15        8.40       11.05      3.60 o 
   0  -6  15        7.95        9.20      8.19 o 
   1  -6  15       10.30       13.42      4.00 o 
   2  -6  15       11.53       12.86      5.82 o 
  -9  -5  15       14.75       16.28      4.62 o 
  -8  -5  15       61.80       72.95      7.77 o 
  -7  -5  15       44.05       49.46      6.52 o 
  -6  -5  15       14.35       12.43      3.10 o 
  -5  -5  15       19.64       25.73      4.08 o 
  -4  -5  15       89.36       87.00      6.97 o 
  -3  -5  15      132.21      140.62      8.98 o 
  -2  -5  15       65.31       71.48      6.82 o 
  -1  -5  15        0.44        2.99      3.14 o 
   0  -5  15        8.13        8.66      3.71 o 
   1  -5  15       58.80       54.30      6.36 o 
   2  -5  15       27.38       32.93      5.24 o 
   3  -5  15       40.02       31.10      5.12 o 
 -10  -4  15       14.59       17.80      4.82 o 
  -9  -4  15        7.48        8.43      3.82 o 
  -8  -4  15       10.51       11.34      4.14 o 
  -7  -4  15        3.67        3.87      3.45 o 
  -6  -4  15        0.23        0.76      2.23 o 
  -5  -4  15       43.44       49.37      5.11 o 
  -4  -4  15      178.92      177.01      9.12 o 
  -3  -4  15      136.40      132.29      8.78 o 
  -2  -4  15       58.31       55.05      6.17 o 
  -1  -4  15      197.09      202.62     13.74 o 
   0  -4  15      117.68      124.05      8.56 o 
   1  -4  15       31.48       35.52      5.33 o 
   2  -4  15       17.67       18.47      4.42 o 
   3  -4  15       35.24       43.44     11.50 o 
   4  -4  15       17.47       16.64      3.71 o 
 -11  -3  15       27.77       46.25      6.44 o 
 -10  -3  15       48.55       77.81     19.45 o 
  -9  -3  15       30.40       39.45      6.00 o 
  -8  -3  15      145.60      146.22     10.59 o 
  -7  -3  15       21.59       30.28      5.21 o 
  -6  -3  15       17.66       18.65      3.56 o 
  -5  -3  15       33.28       40.61      4.59 o 
  -4  -3  15       88.28       89.76      5.55 o 
  -3  -3  15       27.43       25.62      3.79 o 
  -2  -3  15       63.28       59.66      5.86 o 
  -1  -3  15       46.69       53.55      6.18 o 
   0  -3  15       53.65       56.39      6.06 o 
   1  -3  15       19.14       17.79      4.43 o 
   2  -3  15       16.15       22.49      4.53 o 
   3  -3  15       26.57       32.98      5.15 o 
   4  -3  15       79.84       81.76      9.29 o 
   5  -3  15        6.81        8.60      4.86 o 
 -11  -2  15       17.01       29.95      9.23 o 
 -10  -2  15       45.87       55.50      6.94 o 
  -9  -2  15        0.28       -0.05      2.63 o 
  -8  -2  15       14.73       16.67      4.24 o 
  -7  -2  15       71.47       70.17      6.24 o 
  -6  -2  15       54.24       62.40      5.15 o 
  -5  -2  15       19.12       23.29      3.47 o 
  -4  -2  15       40.29       47.32      4.50 o 
  -3  -2  15       67.47       77.51      5.32 o 
  -2  -2  15       27.61       32.12      3.99 o 
  -1  -2  15       36.37       46.97      5.80 o 
   0  -2  15       93.93      108.16      7.74 o 
   1  -2  15       49.78       50.79      6.09 o 
   2  -2  15       28.57       31.24      5.17 o 
   3  -2  15        2.48       -0.28      2.66 o 
   4  -2  15        9.98        7.02      3.12 o 
   5  -2  15       25.75       19.49      4.11 o 
 -12  -1  15        2.87        4.51      5.66 o 
 -11  -1  15       60.79       56.35     10.38 o 
 -10  -1  15       54.19       54.19     10.18 o 
  -9  -1  15       11.05        7.37      3.60 o 
  -8  -1  15       32.72       35.07      5.18 o 
  -7  -1  15       17.00       18.22      3.41 o 
  -6  -1  15       24.24       24.99      3.62 o 
  -5  -1  15       35.19       38.39      4.25 o 
  -4  -1  15       79.67       79.79      5.17 o 
  -3  -1  15       70.18       82.56      5.29 o 
  -2  -1  15       29.58       36.28      4.18 o 
  -1  -1  15       60.33       66.56      5.15 o 
   0  -1  15        0.14        1.80      2.87 o 
   1  -1  15       69.78       68.61     26.35 o 
   2  -1  15       27.42       30.49      6.17 o 
   3  -1  15       11.04        8.11      3.49 o 
   4  -1  15       14.32       12.40      3.57 o 
   5  -1  15        7.62        7.26      3.13 o 
 -12   0  15        6.67        7.98      3.62 o 
 -11   0  15        2.98        9.66      7.10 o 
 -10   0  15       82.17       91.70      9.02 o 
  -9   0  15       12.04       10.61      2.95 o 
  -8   0  15       38.27       47.28      4.67 o 
  -7   0  15       73.88       74.50      5.24 o 
  -6   0  15        3.29        8.00      3.92 o 
  -5   0  15        5.98        9.45      2.54 o 
  -4   0  15        0.19        1.18      1.95 o 
  -3   0  15        4.82        3.38      2.16 o 
  -2   0  15        0.10       -0.14      1.63 o 
  -1   0  15       20.71       27.42      3.80 o 
   0   0  15        0.34        1.58      2.40 o 
   1   0  15      140.58      113.43     19.44 o 
   2   0  15       95.88       84.29      6.70 o 
   3   0  15       18.12       16.56      3.96 o 
   4   0  15        4.48        1.15      2.53 o 
   5   0  15       51.37       60.73     10.96 o 
 -12   1  15        2.66        3.40      4.14 o 
 -11   1  15       60.71       55.74     21.40 o 
 -10   1  15       53.90       73.92     11.36 o 
  -9   1  15       10.72        9.83      4.33 o 
  -8   1  15       32.21       38.00      4.49 o 
  -7   1  15       16.56       15.12      3.23 o 
  -6   1  15       25.41       28.75      4.88 o 
  -5   1  15       34.16       42.88      6.30 o 
  -4   1  15       81.41       78.14      6.21 o 
  -3   1  15       70.37       76.14      6.27 o 
  -2   1  15       29.90       33.01      5.11 o 
  -1   1  15       60.07       66.21      6.63 o 
   0   1  15        0.14        0.76      2.92 o 
   1   1  15       70.75       65.97      7.39 o 
   2   1  15       26.97       24.97      6.21 o 
   3   1  15       11.96       10.60      4.70 o 
   4   1  15       15.07       16.46      5.58 o 
   5   1  15        7.95        5.49      4.18 o 
 -11   2  15       16.32       17.26      4.66 o 
 -10   2  15       44.80       60.73      7.32 o 
  -9   2  15        0.30        0.38      3.52 o 
  -8   2  15       14.46       16.98      3.45 o 
  -7   2  15       71.75       69.55      5.32 o 
  -6   2  15       54.71       68.79      6.17 o 
  -5   2  15       20.02       26.25      4.83 o 
  -4   2  15       39.35       48.51      5.91 o 
  -3   2  15       67.46       76.28      6.61 o 
  -2   2  15       26.82       27.46      4.82 o 
  -1   2  15       36.17       37.07      5.47 o 
   0   2  15       92.15       98.34      7.49 o 
   1   2  15       50.55       47.01      5.97 o 
   2   2  15       28.79       29.32      4.99 o 
   3   2  15        2.03        3.93      4.29 o 
   4   2  15       10.60        8.35      4.45 o 
   5   2  15       24.90       11.02      4.73 o 
 -11   3  15       27.80       49.33      7.45 o 
 -10   3  15       48.14       60.55      7.65 o 
  -9   3  15       29.74       38.29      6.52 o 
  -8   3  15      146.27      155.51     10.22 o 
  -7   3  15       21.56       23.64      3.83 o 
  -6   3  15       17.38       21.12      4.59 o 
  -5   3  15       31.32       37.15      5.68 o 
  -4   3  15       90.24       76.09      6.45 o 
  -3   3  15       28.06       28.84      5.23 o 
  -2   3  15       64.01       60.05      8.37 o 
  -1   3  15       46.55       47.00      6.50 o 
   0   3  15       52.99       52.87      6.52 o 
   1   3  15       19.41       21.76      4.88 o 
   2   3  15       15.95       18.85      4.66 o 
   3   3  15       26.72       29.92      5.33 o 
   4   3  15       78.81       76.32      9.92 o 
   5   3  15        6.30        4.56      3.87 o 
 -10   4  15       14.79       19.26      5.01 o 
  -9   4  15        7.34       14.71      4.71 o 
  -8   4  15       10.57       13.79      8.12 o 
  -7   4  15        3.51        3.91      2.59 o 
  -6   4  15        0.33        3.35      3.03 o 
  -5   4  15       45.10       47.99     10.88 o 
  -4   4  15      180.33      177.16     10.35 o 
  -3   4  15      136.43      137.80     14.63 o 
  -2   4  15       59.17       57.04      8.30 o 
  -1   4  15      200.25      188.39     10.97 o 
   0   4  15      114.60      116.41      8.55 o 
   1   4  15       30.55       40.89      6.42 o 
   2   4  15       17.48       24.10      5.75 o 
   3   4  15       35.18       41.76      6.69 o 
   4   4  15       17.05       13.65      6.57 o 
  -9   5  15       14.20       22.65      5.45 o 
  -8   5  15       64.04       89.03     18.91 o 
  -7   5  15       45.09       55.66     12.95 o 
  -6   5  15       15.09       17.75      4.30 o 
  -5   5  15       20.07       22.19      4.61 o 
  -4   5  15       91.55       84.62      9.62 o 
  -3   5  15      132.33      129.32      8.93 o 
  -2   5  15       64.64       61.41     14.57 o 
  -1   5  15        0.50       -1.23      3.01 o 
   0   5  15        8.20       12.88      4.60 o 
   1   5  15       58.12       68.75      8.34 o 
   2   5  15       27.54       30.17      5.88 o 
   3   5  15       40.77       38.08     17.45 o 
  -8   6  15        5.22       27.47     21.68 o 
  -7   6  15       19.18       29.15      6.64 o 
  -6   6  15       55.90       41.32      8.74 o 
  -5   6  15       37.73       31.81      4.78 o 
  -4   6  15        7.43        2.96      3.21 o 
  -3   6  15       37.97       37.77      8.13 o 
  -2   6  15        4.94        8.70      3.89 o 
  -1   6  15        8.75        5.69      4.01 o 
   0   6  15        7.61       12.01      6.63 o 
   1   6  15       10.61       14.56      5.55 o 
  -5   7  15        8.25        9.35      3.37 o 
  -4   7  15        4.68        4.68      2.85 o 
  -3   7  15       28.43       19.86      4.49 o 
  -2   7  15       21.19       21.83      4.90 o 
  -1   7  15        4.30        8.02      4.78 o 
  -3  -6  16       13.50       22.99      7.53 o 
  -7  -5  16       23.38       29.47      5.32 o 
  -6  -5  16       27.43       29.01      4.14 o 
  -5  -5  16        3.28        5.88      2.81 o 
  -4  -5  16        7.95        6.58      3.07 o 
  -3  -5  16       26.16       29.36      5.22 o 
  -2  -5  16       71.18       77.42      7.16 o 
  -1  -5  16       40.21       50.83      6.37 o 
   0  -5  16       10.25        8.70      3.48 o 
  -9  -4  16        8.07       11.98      4.73 o 
  -8  -4  16        0.28        0.20      2.20 o 
  -7  -4  16       79.64       91.67      7.91 o 
  -6  -4  16       84.32       83.07      7.08 o 
  -5  -4  16       41.04       56.67      6.86 o 
  -4  -4  16        1.32        2.61      4.09 o 
  -3  -4  16       31.04       35.33      7.91 o 
  -1  -4  16       17.15       26.59      6.87 o 
   0  -4  16        3.96        5.79      3.26 o 
   1  -4  16       31.63       39.20      5.51 o 
   2  -4  16       47.32       56.87      8.41 o 
  -9  -3  16       40.66       51.96      6.72 o 
  -8  -3  16        1.71        2.56      3.04 o 
  -7  -3  16       21.73       22.66      4.86 o 
  -6  -3  16       19.29       22.13      3.92 o 
  -5  -3  16        3.80        3.51      2.61 o 
  -4  -3  16        4.23        3.73      2.99 o 
  -3  -3  16       55.16       63.99      6.38 o 
  -2  -3  16      179.10      178.39     10.39 o 
  -1  -3  16       55.09       65.07      7.08 o 
   0  -3  16        3.49        3.67      3.30 o 
   1  -3  16       51.84       55.06      6.73 o 
   2  -3  16        6.13        6.15      3.23 o 
   3  -3  16       10.00       15.82      5.58 o 
 -10  -2  16       62.16       70.36      7.28 o 
  -9  -2  16        8.42       10.50      4.07 o 
  -8  -2  16        0.53        0.66      2.72 o 
  -7  -2  16       24.16       26.73      4.90 o 
  -6  -2  16       50.06       53.46      6.29 o 
  -5  -2  16       31.77       35.55      4.20 o 
  -4  -2  16        0.22        1.40      2.00 o 
  -3  -2  16        0.65        0.81      2.26 o 
  -2  -2  16       16.78       14.64      3.99 o 
  -1  -2  16       44.23       47.14      6.15 o 
   0  -2  16       55.99       63.90      7.06 o 
   1  -2  16       19.07       18.08      4.36 o 
   2  -2  16       20.95       21.12      4.72 o 
   3  -2  16       28.30       26.41      4.88 o 
 -10  -1  16        0.11       -0.79      2.90 o 
  -9  -1  16       39.94       47.64      6.26 o 
  -8  -1  16       14.09       16.16      4.17 o 
  -7  -1  16       18.85       18.50      4.35 o 
  -6  -1  16        1.75        3.75      2.79 o 
  -5  -1  16       41.00       41.46      4.52 o 
  -4  -1  16        7.52        7.66      2.68 o 
  -3  -1  16       12.08       14.96      3.24 o 
  -2  -1  16       73.83       72.73      5.41 o 
  -1  -1  16       18.87       21.92      4.76 o 
   0  -1  16       31.64       39.85     10.37 o 
   1  -1  16        1.88        4.19      3.15 o 
   2  -1  16       23.14       23.75      4.93 o 
   3  -1  16       25.12       24.80      4.96 o 
 -10   0  16        3.17        1.56      3.74 o 
  -9   0  16        3.05        5.64      2.78 o 
  -8   0  16       13.48       19.95      3.63 o 
  -7   0  16        0.39        0.68      2.23 o 
  -6   0  16        1.39        0.47      2.20 o 
  -5   0  16        6.08        9.97      2.86 o 
  -4   0  16       14.40       16.92      3.40 o 
  -3   0  16       25.91       28.25      4.04 o 
  -2   0  16       14.51       14.33      3.30 o 
  -1   0  16       62.13       62.36      5.22 o 
   0   0  16      238.60      253.55     12.85 o 
   1   0  16       83.67       80.87      7.03 o 
   2   0  16       16.14       14.35      4.16 o 
   3   0  16        7.79        7.23      3.48 o 
 -10   1  16        0.12        3.36      3.41 o 
  -9   1  16       39.01       61.55     14.42 o 
  -8   1  16       13.89       13.47      3.50 o 
  -7   1  16       18.29       18.20      3.58 o 
  -6   1  16        1.59        6.67      4.93 o 
  -5   1  16       40.43       50.39      6.10 o 
  -4   1  16        7.91       10.74      3.72 o 
  -3   1  16       11.39       13.15      3.87 o 
  -2   1  16       75.69       76.22      7.91 o 
  -1   1  16       18.16       20.79      4.57 o 
   0   1  16       30.77       29.28      5.08 o 
   1   1  16        1.76        2.55      4.45 o 
   2   1  16       23.22       23.52      6.46 o 
   3   1  16       24.65       27.53      6.15 o 
 -10   2  16       60.67       75.70      7.43 o 
  -9   2  16        8.03        9.08      4.09 o 
  -8   2  16        0.54       -1.01      2.53 o 
  -7   2  16       24.79       29.19      4.27 o 
  -6   2  16       50.13       54.80      8.57 o 
  -5   2  16       32.45       37.75      5.54 o 
  -4   2  16        0.10       -0.24      2.88 o 
  -3   2  16        0.59       -1.14      2.61 o 
  -2   2  16       16.68       13.76      4.35 o 
  -1   2  16       43.48       40.48      5.89 o 
   0   2  16       55.34       53.88      6.41 o 
   1   2  16       17.70       19.07      4.57 o 
   2   2  16       20.72       22.97      6.48 o 
   3   2  16       29.32       19.67      6.04 o 
  -9   3  16       40.32       51.92      7.37 o 
  -8   3  16        1.86       -0.08      3.42 o 
  -7   3  16       21.05       17.92      3.85 o 
  -6   3  16       19.18       22.12      4.77 o 
  -5   3  16        3.43        3.40      3.26 o 
  -4   3  16        4.23       10.28      7.60 o 
  -3   3  16       54.86       56.41      8.30 o 
  -2   3  16      179.15      174.55     10.65 o
[truncated: 4,703 more chars]
