# Supplementary material for: Crystal structure of (1S,2S,5R)-5-acetyl­amino-4-oxo-2,3-diphenyl-1,3-thia­zinan-1-ium-1-olate
Source: Acta Crystallogr E Crystallogr Commun. 2017 Sep 5;73(Pt 10):1417–20. doi: 10.1107/S2056989017012488 (PMC5730286; doi:10.1107/S2056989017012488)
Supplement: Supplementary file 3 [file e-73-01417-Isup3.mol]

  ACD/Labs08031714072D

 25 27  0  0  1  0  0  0  0  0  2 V2000
   32.7816  -16.2249    0.0000 N   0  0  0  0  0  0  0  0  0  0  0  0
   32.7816  -21.4895    0.0000 C   0  0  0  0  0  0  0  0  0  0  0  0
   28.2220  -13.5926    0.0000 C   0  0  0  0  0  0  0  0  0  0  0  0
   28.2220  -24.1217    0.0000 S   0  3  0  0  0  0  0  0  0  0  0  0
   23.6629  -16.2249    0.0000 C   0  0  0  0  0  0  0  0  0  0  0  0
   23.6629  -21.4895    0.0000 C   0  0  0  0  0  0  0  0  0  0  0  0
   37.3407  -13.5926    0.0000 C   0  0  0  0  0  0  0  0  0  0  0  0
   37.3407   -8.3280    0.0000 C   0  0  0  0  0  0  0  0  0  0  0  0
   41.9004  -16.2248    0.0000 C   0  0  0  0  0  0  0  0  0  0  0  0
   41.9004   -5.6957    0.0000 C   0  0  0  0  0  0  0  0  0  0  0  0
   46.4594  -13.5926    0.0000 C   0  0  0  0  0  0  0  0  0  0  0  0
   46.4594   -8.3280    0.0000 C   0  0  0  0  0  0  0  0  0  0  0  0
   37.3407  -24.1218    0.0000 C   0  0  0  0  0  0  0  0  0  0  0  0
   41.9001  -21.4897    0.0000 C   0  0  0  0  0  0  0  0  0  0  0  0
   37.3408  -29.3867    0.0000 C   0  0  0  0  0  0  0  0  0  0  0  0
   46.4594  -24.1224    0.0000 C   0  0  0  0  0  0  0  0  0  0  0  0
   41.8999  -32.0190    0.0000 C   0  0  0  0  0  0  0  0  0  0  0  0
   46.4592  -29.3869    0.0000 C   0  0  0  0  0  0  0  0  0  0  0  0
   28.2219   -8.3281    0.0000 O   0  0  0  0  0  0  0  0  0  0  0  0
   16.3770  -11.6623    0.0000 N   0  0  0  0  0  0  0  0  0  0  0  0
   16.3737   -6.3978    0.0000 H   0  0  0  0  0  0  0  0  0  0  0  0
   11.8195  -14.2974    0.0000 C   0  0  0  0  0  0  0  0  0  0  0  0
    7.2586  -11.6680    0.0000 C   0  0  0  0  0  0  0  0  0  0  0  0
   11.8227  -19.5620    0.0000 O   0  0  0  0  0  0  0  0  0  0  0  0
   28.1973  -31.9900    0.0000 O   0  5  0  0  0  0  0  0  0  0  0  0
  2  1  1  0  0  0  0
  3  1  1  0  0  0  0
  4  2  1  0  0  0  0
  5  3  1  0  0  0  0
  6  4  1  0  0  0  0
  6  5  1  0  0  0  0
  8  7  1  0  0  0  0
  9  7  2  0  0  0  0
 10  8  2  0  0  0  0
 11  9  1  0  0  0  0
 12 10  1  0  0  0  0
 12 11  2  0  0  0  0
  1  7  1  0  0  0  0
 14 13  1  0  0  0  0
 15 13  2  0  0  0  0
 16 14  2  0  0  0  0
 17 15  1  0  0  0  0
 18 16  1  0  0  0  0
 18 17  2  0  0  0  0
  2 13  1  6  0  0  0
  3 19  2  0  0  0  0
  5 20  1  6  0  0  0
 20 21  1  0  0  0  0
 20 22  1  0  0  0  0
 22 23  1  0  0  0  0
 22 24  2  0  0  0  0
  4 25  1  1  0  0  0
M  CHG  2   4   1  25  -1
M  END
